# Supplementary material for: Using BONCAT to dissect the proteome of S. aureus persisters
Source: mSphere. 2025 Sep 8;10(9):e00431-25. doi: 10.1128/msphere.00431-25 (PMC12482189; doi:10.1128/msphere.00431-25)
Supplement: Supplemental tables — Tables S6 to S14. [file msphere.00431-25-s0002.xlsx]

## Sheet: contents
	name	sheet number	content
	Supplementary table 6	S6	BONCAT labelled compared to non-labelled - TCH1516 strain
	Supplementary table 7	S7	BONCAT labelled compared to non-labelled - 880 strain
	Supplementary table 8	S8	Time-course analysis of TCH1516 under Moxifloxacin stress and during the exit phase after antibiotic removal
	Supplementary table 9	s5	Key proteins selected for time-course analysis of TCH1516 under Moxifloxacin stress and during the exit phase after antibiotic removal
	Supplementary table 10	S1	Raw Data Table 1/S1: TCH1516 under Moxifloxacin stress at 4h treatment
	Supplementary table 11	S2	Raw Data Table 2/S2: TCH1516 under Oxacillin stress at 4 h treatment
	Supplementary table 12	S3	Raw Data Table 3/S3: 880 under Oxacillin stress at 4 h treatment
	Supplementary table 13	S4	Raw Data Table 4/S4: 880 under Moxifloxacin stress at 4 h treatment
	Supplementary table 14	S5	Raw Data Table S5: TCH1516 under Moxifloxacin stress, comparison of 5 minutes treatment vs 4 h treatment

## Sheet: S6
Protein IDs	Protein description	Gene Names	LFQ intensity TCH1516 BONCAT labelling	LFQ intensity TCH1516 No - labelling	.-LOG(P-VALUE)
A0A0H2XHX6	Glyceraldehyde-3-phosphate dehydrogenase (EC 1.2.1.-)	gap SAUSA300_0756	7.95932	7.09724	2.56465
Q2FEV0	Alkaline shock protein 23	asp23 SAUSA300_2142	7.67101	6.9262	3.24613
A0A0H2XHZ5	Fructose-bisphosphate aldolase (EC 4.1.2.13) (Fructose-1,6-bisphosphate aldolase)	fba SAUSA300_2079	6.98585	6.36493	3.3572
Q2FFK2	Bacterial non-heme ferritin (EC 1.16.3.2)	ftnA SAUSA300_1874	7.16196	6.32597	4.22417
Q2FIL7	Enolase (EC 4.2.1.11) (2-phospho-D-glycerate hydro-lyase) (2-phosphoglycerate dehydratase)	eno SAUSA300_0760	7.31903	6.32344	4.57799
Q2FG28	Putative universal stress protein SAUSA300_1656	SAUSA300_1656	7.30185	6.0426	4.44074
Q2FEP2	Large ribosomal subunit protein uL2 (50S ribosomal protein L2)	rplB SAUSA300_2201	4.64124	6.01774	4.70288
Q2FHI1	Elongation factor Ts (EF-Ts)	tsf SAUSA300_1150	6.76302	5.90262	3.18789
Q2FJM6	Inosine-5'-monophosphate dehydrogenase (IMP dehydrogenase) (IMPD) (IMPDH) (EC 1.1.1.205)	guaB SAUSA300_0388	7.40564	5.85097	6.44705
Q2FEJ8	HTH-type transcriptional regulator SarR (Staphylococcal accessory regulator R)	sarR SAUSA300_2245	4.53357	5.6961	3.45407
Q2FEQ8	Large ribosomal subunit protein uL15 (50S ribosomal protein L15)	rplO SAUSA300_2185	4.16988	5.67668	2.45448
A0A0H2XFH8	Pyruvate dehydrogenase E1 component subunit beta	pdhB SAUSA300_0994	5.78836	5.44893	2.15859
A0A0H2XK58	Cell division protein FtsZ	ftsZ SAUSA300_1080	6.08156	5.43389	2.53075
Q2FEP6	Large ribosomal subunit protein uL16 (50S ribosomal protein L16)	rplP SAUSA300_2197	3.46418	5.41626	3.07432
Q2FEP3	Small ribosomal subunit protein uS19 (30S ribosomal protein S19)	rpsS SAUSA300_2200	3.86487	5.38962	3.49072
A0A0H2XHD5	Pyruvate dehydrogenase E1 component subunit alpha (EC 1.2.4.1)	pdhA SAUSA300_0993	5.59469	5.3401	2.05238
Q2FHJ7	Large ribosomal subunit protein bL19 (50S ribosomal protein L19)	rplS SAUSA300_1134	3.48022	5.32378	6.65147
Q2FG40	Pyruvate kinase (PK) (EC 2.7.1.40)	pyk SAUSA300_1644	6.56326	5.31432	4.82342
Q2FG18	Small ribosomal subunit protein uS4 (30S ribosomal protein S4)	rpsD SAUSA300_1666	3.91878	5.31099	2.82653
Q2FDQ7	L-lactate dehydrogenase 2 (L-LDH 2) (EC 1.1.1.27)	ldh2 SAUSA300_2537	6.58099	5.3095	4.88294
A0A0H2XIQ2	Dihydrolipoyl dehydrogenase (EC 1.8.1.4)	lpdA SAUSA300_0996	5.81605	5.28821	2.63211
Q2FHG5	Small ribosomal subunit protein uS15 (30S ribosomal protein S15)	rpsO SAUSA300_1166	2.11266	5.26444	5.41398
A0A0H2XK48	General stress protein 20U (EC 1.16.3.1)	dps SAUSA300_2092	6.1073	5.17671	4.23542
Q2FJ95	Small ribosomal subunit protein uS12 (30S ribosomal protein S12)	rpsL SAUSA300_0530	4.01258	5.14787	4.12985
Q2FIM0	Phosphoglycerate kinase (EC 2.7.2.3)	pgk SAUSA300_0757	5.99614	5.0952	4.18915
Q2FEQ7	Large ribosomal subunit protein uL30 (50S ribosomal protein L30)	rpmD SAUSA300_2186	1.61411	5.04348	5.76423
Q2FER5	DNA-directed RNA polymerase subunit alpha (RNAP subunit alpha) (EC 2.7.7.6) (RNA polymerase subunit alpha) (Transcriptase subunit alpha)	rpoA SAUSA300_2178	5.94633	5.01465	3.51199
Q2FDQ4	Fructose-bisphosphate aldolase class 1 (EC 4.1.2.13) (Fructose-bisphosphate aldolase class I) (FBP aldolase)	fda SAUSA300_2540	6.20095	4.94863	4.4228
Q2FG82	Large ribosomal subunit protein bL27 (50S ribosomal protein L27)	rpmA SAUSA300_1601	2.48499	4.85005	6.2545
A0A0H2XJG3	Dihydrolipoamide acetyltransferase component of pyruvate dehydrogenase complex (EC 2.3.1.-)	SAUSA300_0995	5.21811	4.72297	2.3595
Q2FEP9	Large ribosomal subunit protein uL14 (50S ribosomal protein L14)	rplN SAUSA300_2194	5.34815	4.67537	2.93061
A0A0H2XIH6	Transketolase (EC 2.2.1.1)	tkt SAUSA300_1239	5.17401	4.61764	3.10322
Q2FDT8	Probable transglycosylase IsaA (EC 3.2.-.-) (Immunodominant staphylococcal antigen A)	isaA SAUSA300_2506	5.80857	4.51333	3.93436
A0A0H2XHL4	Phosphate acetyltransferase (EC 2.3.1.8) (Phosphotransacetylase)	pta SAUSA300_0570	4.82594	4.4976	2.25241
A0A0H2XIC6	30S ribosomal protein S1	rpsA SAUSA300_1365	5.39021	4.45519	3.48021
A0A0H2XHB4	Ribose-phosphate pyrophosphokinase (RPPK) (EC 2.7.6.1) (5-phospho-D-ribosyl alpha-1-diphosphate synthase) (Phosphoribosyl diphosphate synthase) (Phosphoribosyl pyrophosphate synthase) (P-Rib-PP synthase) (PRPP synthase) (PRPPase)	prs SAUSA300_0478	4.69484	4.41927	2.01751
Q2FIL9	Triosephosphate isomerase (TIM) (TPI) (EC 5.3.1.1) (Triose-phosphate isomerase)	tpiA SAUSA300_0758	6.75987	4.41097	6.94577
Q2FF24	ATP synthase subunit beta (EC 7.1.2.2) (ATP synthase F1 sector subunit beta) (F-ATPase subunit beta)	atpD SAUSA300_2058	5.51042	4.40392	4.03978
Q2FH36	Cold shock protein CspA	cspA SAUSA300_1295	6.99492	4.35413	5.70915
Q2FJM5	GMP synthase [glutamine-hydrolyzing] (EC 6.3.5.2) (GMP synthetase) (Glutamine amidotransferase)	guaA SAUSA300_0389	4.90166	4.3301	2.15254
Q2FH00	Alanine dehydrogenase 1 (EC 1.4.1.1)	ald1 SAUSA300_1331	5.80654	4.29209	3.18102
Q2FG57	Large ribosomal subunit protein bL35 (50S ribosomal protein L35)	rpmI SAUSA300_1626	1.01	4.21247	5.95751
Q2FID4	Type II NADH:quinone oxidoreductase (EC 1.6.5.9) (NDH-2)	SAUSA300_0844	4.77168	4.21059	2.91331
Q2FH99	Catalase (EC 1.11.1.6)	katA SAUSA300_1232	4.47392	4.19496	2.49942
Q2FG61	Trigger factor (TF) (EC 5.2.1.8) (PPIase)	tig SAUSA300_1622	5.46332	4.18679	3.64673
A0A0H2XGG1	6-phosphogluconate dehydrogenase, decarboxylating (EC 1.1.1.44)	gnd SAUSA300_1459	4.484	4.17599	2.07702
Q2FFH6	Probable manganese-dependent inorganic pyrophosphatase (EC 3.6.1.1) (Pyrophosphate phospho-hydrolase) (PPase)	ppaC SAUSA300_1900	4.86049	4.17426	3.0522
Q2FJ70	3-hexulose-6-phosphate synthase (HPS) (EC 4.1.2.43) (D-arabino-3-hexulose-6-phosphate formaldehyde lyase)	SAUSA300_0555	5.56364	4.14328	3.59641
A0A0H2XJZ3	Phosphoenolpyruvate-protein phosphotransferase (EC 2.7.3.9) (Phosphotransferase system, enzyme I)	ptsI SAUSA300_0984	5.00635	4.08432	4.0771
Q2FIB3	Glucose-6-phosphate isomerase (GPI) (EC 5.3.1.9) (Phosphoglucose isomerase) (PGI) (Phosphohexose isomerase) (PHI)	pgi SAUSA300_0865	5.68975	4.07158	5.27869
Q2FKP7	Serine--tRNA ligase (EC 6.1.1.11) (Seryl-tRNA synthetase) (SerRS) (Seryl-tRNA(Ser/Sec) synthetase)	serS SAUSA300_0009	5.81731	4.05449	6.11311
A0A0H2XHQ4	Alkyl hydroperoxide reductase subunit F	ahpF SAUSA300_0379	5.62832	4.02073	4.76332
Q2FG06	Formate--tetrahydrofolate ligase (EC 6.3.4.3) (Formyltetrahydrofolate synthetase) (FHS) (FTHFS)	fhs SAUSA300_1678	4.17281	4.02006	2.06529
Q2FH01	L-threonine dehydratase catabolic TdcB (EC 4.3.1.19) (Threonine deaminase)	tdcB SAUSA300_1330	5.48378	4.00061	3.64223
A0A0H2XEY2	Thioredoxin family protein	SAUSA300_1909	5.26204	3.99537	4.33583
Q2FI07	Phosphoribosylformylglycinamidine cyclo-ligase (EC 6.3.3.1) (AIR synthase) (AIRS) (Phosphoribosyl-aminoimidazole synthetase)	purM SAUSA300_0973	5.26144	3.97808	4.37053
A0A0H2XFQ3	Cysteine synthase (EC 2.5.1.47)	cysK SAUSA300_0491	5.27027	3.97164	5.06957
Q2FHN5	Carbamoyl phosphate synthase large chain (EC 6.3.4.16) (EC 6.3.5.5) (Carbamoyl phosphate synthetase ammonia chain)	carB SAUSA300_1096	5.14165	3.96973	2.29052
Q2FGE3	Chaperone protein DnaK (HSP70) (Heat shock 70 kDa protein) (Heat shock protein 70)	dnaK SAUSA300_1540	5.4443	3.9405	3.63432
A0A0H2XKC1	5'-nucleotidase, lipoprotein e(P4) family	SAUSA300_0307	4.59008	3.93348	2.20135
Q2FG56	Translation initiation factor IF-3	infC SAUSA300_1627	4.5215	3.92529	2.6095
A0A0H2XET4	Transaldolase (EC 2.2.1.2)	SAUSA300_1725	4.61833	3.9086	3.06048
A0A0H2XH52	Glucosamine-6-phosphate isomerase	SAUSA300_1804	4.7053	3.89809	3.22239
A0A0H2XH45	Putative lipoprotein	SAUSA300_0693	1.98605	3.87841	7.68212
Q2FI09	Phosphoribosylformylglycinamidine synthase subunit PurL (FGAM synthase) (EC 6.3.5.3) (Formylglycinamide ribonucleotide amidotransferase subunit II) (FGAR amidotransferase II) (FGAR-AT II) (Glutamine amidotransferase PurL) (Phosphoribosylformylglycinamidine synthase subunit II)	purL SAUSA300_0971	5.20279	3.84633	4.62523
Q2FF22	ATP synthase subunit alpha (EC 7.1.2.2) (ATP synthase F1 sector subunit alpha) (F-ATPase subunit alpha)	atpA SAUSA300_2060	5.20628	3.82078	4.6831
Q2FJ98	DNA-directed RNA polymerase subunit beta (RNAP subunit beta) (EC 2.7.7.6) (RNA polymerase subunit beta) (Transcriptase subunit beta)	rpoB SAUSA300_0527	4.53535	3.81303	2.19772
A0A0H2XGZ9	Phosphoribosylformylglycinamidine synthase subunit PurS (FGAM synthase) (EC 6.3.5.3) (Formylglycinamide ribonucleotide amidotransferase subunit III) (FGAR amidotransferase III) (FGAR-AT III) (Phosphoribosylformylglycinamidine synthase subunit III)	purS SAUSA300_0969	5.26817	3.79756	4.08866
A0A0H2XIS2	Branched-chain-amino-acid aminotransferase (EC 2.6.1.42)	ilvE SAUSA300_0539	4.82109	3.76638	3.90089
Q2FHG9	Translation initiation factor IF-2	infB SAUSA300_1162	4.25348	3.75593	2.71219
A0A0H2XK99	Dihydropteroate synthase (DHPS) (EC 2.5.1.15) (Dihydropteroate pyrophosphorylase)	folP SAUSA300_0492	4.24832	3.75371	2.83567
Q2FI10	Phosphoribosylformylglycinamidine synthase subunit PurQ (FGAM synthase) (EC 6.3.5.3) (Formylglycinamide ribonucleotide amidotransferase subunit I) (FGAR amidotransferase I) (FGAR-AT I) (Glutaminase PurQ) (EC 3.5.1.2) (Phosphoribosylformylglycinamidine synthase subunit I)	purQ SAUSA300_0970	4.68516	3.75109	3.78364
Q2FI15	Bifunctional protein FolD [Includes: Methylenetetrahydrofolate dehydrogenase (EC 1.5.1.5); Methenyltetrahydrofolate cyclohydrolase (EC 3.5.4.9)]	folD SAUSA300_0965	4.62907	3.74027	3.03948
A0A0H2XIA8	Dihydroorotase (DHOase) (EC 3.5.2.3)	pyrC SAUSA300_1094	4.79338	3.73637	2.7486
A0A0H2XGD7	ATP-dependent 6-phosphofructokinase (ATP-PFK) (Phosphofructokinase) (EC 2.7.1.11) (Phosphohexokinase)	pfkA SAUSA300_1645	4.3673	3.73259	3.01001
A0A0H2XEI4	Transcription termination/antitermination protein NusG	nusG SAUSA300_0521	4.38069	3.69915	2.70194
Q2FDV8	ATP-dependent Clp protease ATP-binding subunit ClpL	clpL SAUSA300_2486	6.73376	3.65921	8.56096
A0A0H2XEF6	Purine nucleoside phosphorylase DeoD-type (PNP) (EC 2.4.2.1)	deoD SAUSA300_2091	4.14897	3.64939	2.70264
Q2FGJ3	Elongation factor P (EF-P)	efp SAUSA300_1490	4.34355	3.64736	2.65265
Q2FGE8	Small ribosomal subunit protein bS21 (30S ribosomal protein S21)	rpsU SAUSA300_1535	1.04195	3.64625	5.64264
Q2FIN3	HPr kinase/phosphorylase (HPrK/P) (EC 2.7.11.-) (EC 2.7.4.-) (HPr(Ser) kinase/phosphorylase)	hprK SAUSA300_0743	4.13716	3.63842	2.61916
Q2FIA7	Uncharacterized protein SAUSA300_0871	SAUSA300_0871	4.54733	3.62719	3.53463
Q2FJ89	Protein/nucleic acid deglycase HchA (EC 3.1.2.-) (EC 3.5.1.-) (EC 3.5.1.124) (Maillard deglycase)	hchA SAUSA300_0536	4.94045	3.59951	4.74671
Q2FFJ5	Glutamyl-tRNA(Gln) amidotransferase subunit A (Glu-ADT subunit A) (EC 6.3.5.7)	gatA SAUSA300_1881	4.12909	3.5954	2.64338
A0A0H2XHU3	Beta sliding clamp	dnaN SAUSA300_0002	4.48725	3.5932	3.48719
Q2FHK6	Acyl carrier protein (ACP)	acpP SAUSA300_1125	2.63407	3.57711	4.03563
A0A0H2XEA1	Lipoprotein	SAUSA300_0798	4.9253	3.56246	5.08686
Q2FF95	Chaperonin GroEL (EC 5.6.1.7) (60 kDa chaperonin) (Chaperonin-60) (Cpn60)	groEL groL SAUSA300_1982	5.52974	3.53758	4.27423
A0A0H2XG07	Adenylosuccinate synthetase (AMPSase) (AdSS) (EC 6.3.4.4) (IMP--aspartate ligase)	purA SAUSA300_0017	3.83036	3.52593	2.06594
A0A0H2XI99	Type VII secretion system extracellular protein A (Ess extracellular protein A)	esxA SAUSA300_0278	4.4132	3.50978	2.41885
Q2FI12	Phosphoribosylaminoimidazole-succinocarboxamide synthase (EC 6.3.2.6) (SAICAR synthetase)	purC SAUSA300_0968	5.11898	3.49514	4.56391
A0A0H2XI39	Alkaline shock response membrane anchor protein AmaP	SAUSA300_2144	2.34053	3.48696	3.97329
A0A0H2XFD1	Hydroxymethylglutaryl-CoA synthase (EC 2.3.3.10)	SAUSA300_2484	4.52385	3.4834	3.99248
Q2FF16	Uracil phosphoribosyltransferase (EC 2.4.2.9) (UMP pyrophosphorylase) (UPRTase)	upp SAUSA300_2066	4.75672	3.47406	3.81614
A0A0H2XHC4	2,3-bisphosphoglycerate-independent phosphoglycerate mutase (BPG-independent PGAM) (Phosphoglyceromutase) (iPGM) (EC 5.4.2.12)	gpmI SAUSA300_0759	4.78993	3.46074	4.56429
A0A0H2XJC9	3-oxoacyl-[acyl-carrier-protein] reductase (EC 1.1.1.100)	fabG SAUSA300_1124	3.81789	3.44675	2.30579
A0A0H2XJ60	Putative arsenate reductase	SAUSA300_0790	4.31164	3.44617	3.9986
A0A0H2XH50	1,4-dihydroxy-2-naphthoyl-CoA synthase (DHNA-CoA synthase) (EC 4.1.3.36)	menB SAUSA300_0948	4.45275	3.44288	4.16628
A0A0H2XIV7	Ornithine carbamoyltransferase (OTCase) (EC 2.1.3.3)	arcB argF SAUSA300_2569	-4.71359	3.43344	5.91871
A0A0H2XIE1	Succinate--CoA ligase [ADP-forming] subunit alpha (EC 6.2.1.5) (Succinyl-CoA synthetase subunit alpha) (SCS-alpha)	sucD SAUSA300_1139	3.86722	3.4148	2.94414
Q2FFJ6	Aspartyl/glutamyl-tRNA(Asn/Gln) amidotransferase subunit B (Asp/Glu-ADT subunit B) (EC 6.3.5.-)	gatB SAUSA300_1880	4.32445	3.41431	3.25993
A0A0H2XHQ1	Cell division protein FtsA	ftsA SAUSA300_1079	4.21872	3.41073	3.72074
A0A0H2XIW4	Probable malate:quinone oxidoreductase (EC 1.1.5.4) (MQO) (Malate dehydrogenase [quinone])	mqo SAUSA300_2312	3.67488	3.39768	2.83646
A0A0H2XJF4	3-oxoacyl-[acyl-carrier-protein] synthase 2 (EC 2.3.1.179)	fabF SAUSA300_0886	3.91901	3.38395	2.77939
A0A0H2XHT0	ABC transporter, ATP-binding protein	SAUSA300_2453	4.17714	3.38096	2.76387
A0A0H2XIT3	Diacetyl reductase [(S)-acetoin forming] (EC 1.1.1.304) (Acetoin(diacetyl) reductase) (Meso-2,3-butanediol dehydrogenase)	SAUSA300_0129	5.84035	3.38074	7.17933
Q2FFY7	Putative dipeptidase SAUSA300_1697 (EC 3.4.13.-)	SAUSA300_1697	4.66672	3.37401	4.32535
Q2FJP6	Small ribosomal subunit protein bS18 (30S ribosomal protein S18)	rpsR SAUSA300_0368	1.20792	3.34648	6.44282
A0A0H2XJ80	Arginine deiminase (ADI) (EC 3.5.3.6) (Arginine dihydrolase) (AD)	arcA SAUSA300_2570	-5.75005	3.33689	9.79264
A0A0H2XHQ2	Thioredoxin reductase (EC 1.8.1.9)	trxB SAUSA300_0747	4.36464	3.25877	3.71072
A0A0H2XKH5	Aconitate hydratase (Aconitase) (EC 4.2.1.3)	acnA SAUSA300_1246	5.14455	3.24847	4.7353
Q2FHL4	Large ribosomal subunit protein bL28 (50S ribosomal protein L28)	rpmB SAUSA300_1117	1.25563	3.24298	6.96468
A0A0H2XFN5	Lipid II isoglutaminyl synthase (glutamine-hydrolyzing) subunit MurT (EC 6.3.5.13)	murT SAUSA300_1873	3.94855	3.22213	2.65305
Q2FF15	Serine hydroxymethyltransferase (SHMT) (Serine methylase) (EC 2.1.2.1)	glyA SAUSA300_2067	3.93003	3.19934	3.10198
Q2FK15	Ribitol-5-phosphate cytidylyltransferase 1 (EC 2.7.7.40)	tarI1 SAUSA300_0249	3.99768	3.16746	3.98737
A0A0H2XJ98	PTS system glucose-specific EIIA component (EIIA-Glc) (EIII-Glc) (Glucose-specific phosphotransferase enzyme IIA component)	crr SAUSA300_1315	4.71496	3.16623	4.97573
Q2FG62	ATP-dependent Clp protease ATP-binding subunit ClpX	clpX SAUSA300_1621	3.837	3.14906	3.08807
Q2FI18	Probable quinol oxidase subunit 1 (EC 1.10.3.-) (Quinol oxidase polypeptide I)	qoxB SAUSA300_0962	2.39121	3.14476	2.37568
Q2FKP1	Large ribosomal subunit protein bL9 (50S ribosomal protein L9)	rplI SAUSA300_0015	4.35183	3.13255	3.82459
Q2FHH9	Ribosome-recycling factor (RRF) (Ribosome-releasing factor)	frr SAUSA300_1152	3.95402	3.12812	2.76676
Q2FJB2	Glutamate--tRNA ligase (EC 6.1.1.17) (Glutamyl-tRNA synthetase) (GluRS)	gltX SAUSA300_0513	3.78702	3.09203	2.82611
A0A0H2XER6	Putative cell-division initiation protein	SAUSA300_1086	3.36236	3.06934	2.97995
Q2FJC1	Pyridoxal 5'-phosphate synthase subunit PdxS (PLP synthase subunit PdxS) (EC 4.3.3.6) (Pdx1)	pdxS SAUSA300_0504	4.01126	3.0596	3.24025
Q2FF06	Putative aldehyde dehydrogenase (EC 1.2.1.3)	SAUSA300_2076	4.17974	3.05814	3.96733
Q2FIM5	ATP-dependent Clp protease proteolytic subunit (EC 3.4.21.92) (Endopeptidase Clp)	clpP SAUSA300_0752	4.25802	3.03766	3.42051
Q2FIF6	Iron-sulfur cluster assembly SufBD family protein SAUSA300_0822	SAUSA300_0822	4.01606	3.03131	3.47164
Q2FEX1	Phosphoglucosamine mutase (EC 5.4.2.10)	glmM SAUSA300_2111	4.42468	3.02173	5.17294
A0A0H2XI20	DUF2273 domain-containing protein	SAUSA300_2143	1.87662	3.01853	3.49
A0A0H2XEX9	N5-carboxyaminoimidazole ribonucleotide synthase (N5-CAIR synthase) (EC 6.3.4.18) (5-(carboxyamino)imidazole ribonucleotide synthetase)	purK SAUSA300_0967	3.5188	3.00972	2.71721
Q2FHJ3	Succinate--CoA ligase [ADP-forming] subunit beta (EC 6.2.1.5) (Succinyl-CoA synthetase subunit beta) (SCS-beta)	sucC SAUSA300_1138	4.11757	3.00534	4.22592
Q2FF59	Serine-protein kinase RsbW (EC 2.7.11.1) (Anti-sigma-B factor) (Sigma-B negative effector RsbW)	rsbW SAUSA300_2023	3.73242	3.00354	2.95059
A0A0H2XGF8	Pyruvate carboxylase (EC 6.4.1.1)	pyc SAUSA300_1014	4.29824	2.99609	5.38996
A0A0H2XJH3	Pyridoxamine 5'-phosphate oxidase N-terminal domain-containing protein	SAUSA300_2327	4.16933	2.96866	3.53201
Q2FJ29	Arginine--tRNA ligase (EC 6.1.1.19) (Arginyl-tRNA synthetase) (ArgRS)	argS SAUSA300_0596	3.53394	2.94528	2.77429
A0A0H2XJ76	Malonyl CoA-acyl carrier protein transacylase (EC 2.3.1.39)	fabD SAUSA300_1123	3.77126	2.9437	3.22075
A0A0H2XIA2	Deoxyribose-phosphate aldolase (DERA) (EC 4.1.2.4) (2-deoxy-D-ribose 5-phosphate aldolase) (Phosphodeoxyriboaldolase) (Deoxyriboaldolase)	deoC SAUSA300_0140	3.80994	2.93579	3.56166
Q2FJC3	Lysine--tRNA ligase (EC 6.1.1.6) (Lysyl-tRNA synthetase) (LysRS)	lysS SAUSA300_0496	3.63699	2.92304	3.09082
Q2FHG4	Polyribonucleotide nucleotidyltransferase (EC 2.7.7.8) (Polynucleotide phosphorylase) (PNPase)	pnp pnpA SAUSA300_1167	3.5107	2.9091	2.66349
A0A0H2XJ21	Ribulose-5-phosphate reductase (Ribulose-5-P reductase) (EC 1.1.1.405) (Ribitol-5-phosphate dehydrogenase)	tarJ SAUSA300_0250	1.36975	2.90014	2.92451
A0A0H2XGP1	Preprotein translocase, YajC subunit	yajC SAUSA300_1594	1.62696	2.89331	2.93247
Q2FFV6	S-adenosylmethionine synthase (AdoMet synthase) (EC 2.5.1.6) (MAT) (Methionine adenosyltransferase)	metK SAUSA300_1730	5.0417	2.88261	4.08427
Q2FJE4	Putative septation protein SpoVG	spoVG SAUSA300_0475	3.79745	2.8708	3.38766
Q2FG31	UPF0173 metal-dependent hydrolase SAUSA300_1653	SAUSA300_1653	3.76802	2.86875	3.00962
Q2FHZ0	DNA-directed RNA polymerase subunit epsilon (RNAP epsilon subunit) (EC 2.7.7.6) (RNA polymerase epsilon subunit) (Transcriptase subunit epsilon)	rpoY SAUSA300_0990	-0.156958	2.84649	4.8032
Q2FE21	Uncharacterized oxidoreductase SAUSA300_2422 (EC 1.-.-.-)	SAUSA300_2422	3.62463	2.84255	3.74581
A0A0H2XH75	Orotate phosphoribosyltransferase (OPRT) (OPRTase) (EC 2.4.2.10)	pyrE SAUSA300_1098	2.23271	2.82479	2.55603
A0A0H2XFX7	HTH-type transcriptional regulator rot (Repressor of toxins)	rot SAUSA300_1708	3.99147	2.81997	5.09773
A0A0H2XJ55	General stress protein 17M-like domain-containing protein	SAUSA300_0385	3.49222	2.80862	2.7369
A0A0H2XH43	Catabolite control protein A	ccpA SAUSA300_1682	3.49197	2.80184	3.32323
A0A0H2XGZ0	pyridoxal kinase (EC 2.7.1.35) (PN/PL/PM kinase) (Pyridoxal kinase) (Pyridoxamine kinase) (Vitamin B6 kinase)	thiD SAUSA300_0562	3.52227	2.80167	3.27943
A0A0H2XHJ3	Acetyltransferase, GNAT family	SAUSA300_1070	3.44737	2.78533	2.84083
Q2FHG8	Ribosome-binding factor A	rbfA SAUSA300_1163	3.33073	2.77185	3.69923
A0A0H2XFW9	Protein RecA (Recombinase A)	recA SAUSA300_1178	3.70145	2.75388	3.35543
A0A0H2XHU6	D-alanine aminotransferase (EC 2.6.1.21)	dat SAUSA300_1696	3.28691	2.74804	2.69828
Q2FJG3	Nucleoid-associated protein SAUSA300_0453	SAUSA300_0453	3.81314	2.74226	4.45839
Q2FJB5	ATP-dependent Clp protease ATP-binding subunit ClpC	clpC SAUSA300_0510	4.18663	2.72706	4.02817
Q2FHD8	Aerobic glycerol-3-phosphate dehydrogenase (EC 1.1.5.3)	glpD SAUSA300_1193	3.73819	2.72653	4.43013
Q2FHI0	Uridylate kinase (UK) (EC 2.7.4.22) (Uridine monophosphate kinase) (UMP kinase) (UMPK)	pyrH SAUSA300_1151	4.15705	2.719	5.17281
Q2FEQ2	Small ribosomal subunit protein uS14B (30S ribosomal protein S14 type Z)	rpsZ rpsN1 SAUSA300_2191	1.34328	2.69759	3.93504
Q2FKC0	Phosphopentomutase (EC 5.4.2.7) (Phosphodeoxyribomutase)	deoB SAUSA300_0141	3.21451	2.68245	2.8069
Q2FEZ3	Pyrimidine-nucleoside phosphorylase (PYNP) (Py-NPase) (EC 2.4.2.2)	pdp pyn SAUSA300_2089	3.45031	2.67586	2.59013
Q2FEQ5	Large ribosomal subunit protein uL18 (50S ribosomal protein L18)	rplR SAUSA300_2188	3.65778	2.67061	2.78453
A0A0H2XG53	Uncharacterized protein	SAUSA300_0668	3.05148	2.63568	1.99916
A0A0H2XHS2	Isocitrate dehydrogenase [NADP] (EC 1.1.1.42)	icd SAUSA300_1640	3.0871	2.63419	2.48256
Q2FEI5	Putative formate dehydrogenase SAUSA300_2258 (EC 1.17.1.9)	SAUSA300_2258	3.23348	2.62672	2.00308
A0A0H2XI68	Transcriptional regulatory protein SrrA (Staphylococcal respiratory response protein A)	srrA SAUSA300_1442	3.47119	2.60769	3.16981
Q2FIC1	Putative peptidyl-prolyl cis-trans isomerase (PPIase) (EC 5.2.1.8) (Rotamase)	SAUSA300_0857	3.68261	2.57255	3.5298
A0A0H2XG24	Uncharacterized protein	SAUSA300_0602	3.3872	2.56544	3.4465
Q2FJM8	Xanthine phosphoribosyltransferase (XPRTase) (EC 2.4.2.22)	xpt SAUSA300_0386	4.08974	2.56329	4.92463
A0A0H2XH21	Putative NADP-dependent malic enzyme	SAUSA300_1648	3.65699	2.5579	3.5347
Q2FHL2	Uncharacterized protein SAUSA300_1119	SAUSA300_1119	2.93437	2.55721	2.30568
A0A0H2XHL5	Thiol peroxidase (Tpx) (EC 1.11.1.24) (Peroxiredoxin tpx) (Prx) (Thioredoxin peroxidase) (Thioredoxin-dependent peroxiredoxin)	tpx SAUSA300_1659	3.92544	2.5421	3.96418
A0A0H2XHH2	Ornithine carbamoyltransferase (OTCase) (EC 2.1.3.3)	argF SAUSA300_1062	0.568516	2.53574	4.284
A0A0H2XIH7	Phenylalanyl-tRNA synthetase (Beta subunit)	SAUSA300_1688	3.12888	2.45737	2.79495
Q2FII7	Glycine cleavage system H protein (Octanoyl/lipoyl carrier protein)	gcvH SAUSA300_0791	5.20977	2.44447	5.73151
Q2FH43	4-hydroxy-tetrahydrodipicolinate synthase (HTPA synthase) (EC 4.3.3.7)	dapA SAUSA300_1288	3.30625	2.42275	4.02953
Q2FIE3	D-alanine--D-alanyl carrier protein ligase (DCL) (EC 6.2.1.54) (D-alanine--poly(phosphoribitol) ligase subunit 1) (D-alanine-activating enzyme) (DAE)	dltA SAUSA300_0835	3.07676	2.42221	2.96303
A0A0H2XJE5	NAD(P)-binding domain-containing protein	SAUSA300_2097	3.87281	2.41983	3.87518
A0A0H2XH00	Fibrinogen-binding protein	SAUSA300_1052	-3.29115	2.39861	6.05359
A0A0H2XGY0	FeS assembly protein SufD	sufD SAUSA300_0819	2.74739	2.39235	2.31328
Q2FFA2	Uncharacterized leukocidin-like protein 2	SAUSA300_1975	1.1594	2.3865	4.21723
A0A0H2XIK0	Peptide deformylase (PDF) (EC 3.5.1.88) (Polypeptide deformylase)	def SAUSA300_0991	2.93539	2.3764	2.69874
A0A0H2XIJ3	Bifunctional autolysin (EC 3.2.1.96) (EC 3.5.1.28)	atl SAUSA300_0955	3.63395	2.37395	4.84666
A0A0H2XEM3	ATP synthase gamma chain (ATP synthase F1 sector gamma subunit) (F-ATPase gamma subunit)	atpG SAUSA300_2059	2.69931	2.36713	2.16764
Q2FGI5	Aminomethyltransferase (EC 2.1.2.10) (Glycine cleavage system T protein)	gcvT SAUSA300_1498	2.94346	2.32102	2.98644
Q2FEI9	Putative 2-hydroxyacid dehydrogenase SAUSA300_2254 (EC 1.1.1.-)	SAUSA300_2254	3.45167	2.31963	4.58879
A0A0H2XJW8	Putative pyridoxal phosphate-dependent acyltransferase	SAUSA300_0535	3.47042	2.30437	4.61798
A0A0H2XHN0	Phosphoribosylglycinamide formyltransferase (EC 2.1.2.2) (5'-phosphoribosylglycinamide transformylase) (GAR transformylase) (GART)	purN SAUSA300_0974	2.96987	2.30437	2.27873
Q2FDS6	Uncharacterized hydrolase SAUSA300_2518 (EC 3.-.-.-)	SAUSA300_2518	3.82665	2.30297	3.65394
A0A0H2XKK6	nitric oxide dioxygenase (EC 1.14.12.17)	SAUSA300_0234	3.41102	2.29992	5.39655
A0A0H2XI83	Zinc metallopeptidase	SAUSA300_1351	0.927326	2.28825	3.17669
A0A0H2XK08	Oxidoreductase, short chain dehydrogenase/reductase family	SAUSA300_2275	2.81005	2.27946	2.59592
Q2FF28	3-hydroxyacyl-[acyl-carrier-protein] dehydratase FabZ (EC 4.2.1.59) ((3R)-hydroxymyristoyl-[acyl-carrier-protein] dehydratase) ((3R)-hydroxymyristoyl-ACP dehydrase) (Beta-hydroxyacyl-ACP dehydratase)	fabZ SAUSA300_2054	0.0340481	2.26799	3.16146
Q2FF94	Co-chaperonin GroES (10 kDa chaperonin) (Chaperonin-10) (Cpn10)	groES groS SAUSA300_1983	4.48385	2.2639	3.95112
A0A0H2XFB2	Uncharacterized protein	SAUSA300_2284	2.49361	2.23962	2.0771
Q2FEZ4	S-ribosylhomocysteine lyase (EC 4.4.1.21) (AI-2 synthesis protein) (Autoinducer-2 production protein LuxS)	luxS SAUSA300_2088	2.72086	2.19865	2.19621
Q2FGI6	Probable glycine dehydrogenase (decarboxylating) subunit 1 (EC 1.4.4.2) (Glycine cleavage system P-protein subunit 1) (Glycine decarboxylase subunit 1) (Glycine dehydrogenase (aminomethyl-transferring) subunit 1)	gcvPA SAUSA300_1497	2.71956	2.1846	2.77346
A0A0H2XHC0	Xanthine/uracil permease family protein	SAUSA300_2207	-0.294691	2.18142	4.53839
Q2FIA5	Coenzyme A disulfide reductase (CoA-disulfide reductase) (CoADR) (EC 1.8.1.14)	cdr SAUSA300_0873	2.57913	2.17925	2.49583
Q2FK11	Iron-sulfur cluster repair protein ScdA	scdA SAUSA300_0253	3.65043	2.16874	5.49571
Q2FF21	ATP synthase subunit delta (ATP synthase F(1) sector subunit delta) (F-type ATPase subunit delta) (F-ATPase subunit delta)	atpH SAUSA300_2061	2.99188	2.1441	3.41235
Q2FGA8	Alanine--tRNA ligase (EC 6.1.1.7) (Alanyl-tRNA synthetase) (AlaRS)	alaS SAUSA300_1575	2.58449	2.13136	2.57361
Q2FG30	Uncharacterized peptidase SAUSA300_1654 (EC 3.4.-.-)	SAUSA300_1654	2.54453	2.12898	2.95057
A0A0H2XKA5	RNA polymerase sigma factor SigA	rpoD sigA SAUSA300_1521	3.02067	2.12858	3.15962
Q2FF43	D-alanine--D-alanine ligase (EC 6.3.2.4) (D-Ala-D-Ala ligase) (D-alanylalanine synthetase)	ddl SAUSA300_2039	3.31979	2.12845	4.14659
Q2FK73	PTS system glucose-specific EIICBA component (EC 2.7.1.199) (EIICBA-Glc) (EII-Glc) (EIICBA-Glc 1) [Includes: Glucose permease IIC component (PTS system glucose-specific EIIC component); Glucose-specific phosphotransferase enzyme IIB component (PTS system glucose-specific EIIB component); Glucose-specific phosphotransferase enzyme IIA component (PTS system glucose-specific EIIA component)]	ptsG glcA SAUSA300_0191	1.00947	2.12209	3.7459
A0A0H2XHB5	Proline dipeptidase (EC 3.4.13.9)	SAUSA300_1491	2.80679	2.11557	3.49315
A0A0H2XEA7	Signal peptidase I (EC 3.4.21.89)	spsB SAUSA300_0868	0.792725	2.10042	2.79435
Q2FG69	Glutamate-1-semialdehyde 2,1-aminomutase 1 (GSA 1) (EC 5.4.3.8) (Glutamate-1-semialdehyde aminotransferase 1) (GSA-AT 1)	hemL1 SAUSA300_1614	2.57029	2.07909	2.35176
A0A0H2XH20	Protein from nitrogen regulatory protein P-II (GLNB) family	SAUSA300_0460	3.49658	2.03984	5.18011
A0A0H2XEX3	DUF697 domain-containing protein	SAUSA300_0982	2.90282	2.00642	2.40808
Q2FFI3	NH(3)-dependent NAD(+) synthetase (EC 6.3.1.5)	nadE SAUSA300_1893	2.89901	1.99657	3.912
A0A0H2XF10	Glycosyl transferase, group 2 family protein	SAUSA300_0252	1.19855	1.97508	2.33252
A0A0H2XHS7	thioredoxin-dependent peroxiredoxin (EC 1.11.1.24) (Thioredoxin peroxidase)	SAUSA300_1844	2.75953	1.94856	2.85999
A0A0H2XGV7	Aminoacyltransferase FemA (EC 2.3.2.17) (Factor essential for expression of methicillin resistance A) (N-acetylmuramoyl-L-alanyl-D-glutamyl-L-lysyl-(N6-glycyl)-D-alanyl-D-alanine-diphosphoundecaprenyl-N-acetylglucosamine:glycine glycyltransferase)	femA SAUSA300_1269	0.974718	1.93884	4.32609
A0A0H2XGU4	Iron-sulfur cluster carrier protein	SAUSA300_2125	2.11639	1.9123	1.99659
A0A0H2XHE6	succinate dehydrogenase (EC 1.3.5.1)	sdhB SAUSA300_1048	2.45324	1.88568	3.39878
A0A0H2XFJ1	lipoate--protein ligase (EC 6.3.1.20)	SAUSA300_0930	2.83859	1.86697	3.51743
A0A0H2XIK4	Ornithine aminotransferase (OAT) (EC 2.6.1.13) (Ornithine--oxo-acid aminotransferase)	rocD SAUSA300_0860	2.62544	1.86262	3.46707
Q2FGX3	Nucleoside diphosphate kinase (NDK) (NDP kinase) (EC 2.7.4.6) (Nucleoside-2-P kinase)	ndk SAUSA300_1358	2.57077	1.84476	3.41304
A0A0H2XFU7	Aldehyde dehydrogenase	aldA2 SAUSA300_1901	0.654745	1.84461	3.45926
A0A0H2XIC4	DNA-binding protein	SAUSA300_0383	3.68461	1.82065	4.76599
A0A0H2XKB1	DUF1641 domain-containing protein	SAUSA300_2257	2.17829	1.81859	2.48376
Q2FDH4	UPF0312 protein SAUSA300_2620	SAUSA300_2620	2.42634	1.80778	2.99835
A0A0H2XGX6	Tryptophan--tRNA ligase (EC 6.1.1.2) (Tryptophanyl-tRNA synthetase) (TrpRS)	trpS SAUSA300_0897	2.35201	1.8025	2.96032
A0A0H2XHX4	Pur operon repressor	purR SAUSA300_0473	0.830246	1.78582	2.33313
A0A0H2XGK7	PTS system, IIBC components (EC 2.7.1.69)	SAUSA300_0236	-0.315006	1.76285	3.70476
A0A0H2XK62	YbhB/YbcL family Raf kinase inhibitor-like protein	SAUSA300_0882	0.749086	1.73399	2.00642
Q2FG83	GTPase Obg (EC 3.6.5.-) (GTP-binding protein Obg)	obg SAUSA300_1600	2.95554	1.72765	4.10707
Q2FGI7	Probable glycine dehydrogenase (decarboxylating) subunit 2 (EC 1.4.4.2) (Glycine cleavage system P-protein subunit 2) (Glycine decarboxylase subunit 2) (Glycine dehydrogenase (aminomethyl-transferring) subunit 2)	gcvPB SAUSA300_1496	2.12782	1.72564	2.46705
A0A0H2XDX3	Uncharacterized protein	SAUSA300_0274	3.07203	1.72295	5.40118
Q2FDM7	Carbamate kinase 2 (EC 2.7.2.2)	arcC2 SAUSA300_2567	-8.8552	1.72104	4.98179
A0A0H2XJ10	Oligopeptide ABC transporter, ATP-binding protein	oppD SAUSA300_0889	3.24442	1.7121	2.99263
Q2FHK9	Phosphate acyltransferase (EC 2.3.1.274) (Acyl-ACP phosphotransacylase) (Acyl-[acyl-carrier-protein]--phosphate acyltransferase) (Phosphate-acyl-ACP acyltransferase)	plsX SAUSA300_1122	2.36947	1.69939	2.87601
Q2FFY0	Leucine--tRNA ligase (EC 6.1.1.4) (Leucyl-tRNA synthetase) (LeuRS)	leuS SAUSA300_1704	2.16257	1.6854	2.6373
Q2FEW1	Probable uridylyltransferase SAUSA300_2130 (EC 2.7.7.-)	SAUSA300_2130	2.55874	1.67856	3.52498
Q2FII2	Methionine import ATP-binding protein MetN 2 (EC 7.4.2.11)	metN2 SAUSA300_0796	3.33426	1.67637	6.60916
A0A0H2XFV1	HAD-superfamily hydrolase, subfamily IA, variant 1	SAUSA300_0540	3.10376	1.67099	6.01757
A0A0H2XH62	D-lactate dehydrogenase (EC 1.1.1.28) (D-specific 2-hydroxyacid dehydrogenase)	ddh SAUSA300_2463	3.03577	1.66243	3.95034
A0A0H2XGA5	(d)CMP kinase (EC 2.7.4.25)	cmk SAUSA300_1367	1.81161	1.64351	2.50686
A0A0H2XG74	Oxidoreductase, aldo/keto reductase family	SAUSA300_0688	3.00257	1.60811	5.00487
A0A0H2XGB3	Pyrroline-5-carboxylate reductase (P5C reductase) (P5CR) (EC 1.5.1.2) (PCA reductase)	proC SAUSA300_1452	2.24207	1.57814	3.56693
A0A0H2XKI4	YokE-like PH domain-containing protein	SAUSA300_2246	2.47171	1.56389	2.96032
Q2FF00	Probable DNA-directed RNA polymerase subunit delta (RNAP delta factor)	rpoE SAUSA300_2082	2.91212	1.55951	2.74737
Q2FGG0	Putative pyruvate, phosphate dikinase regulatory protein (PPDK regulatory protein) (EC 2.7.11.32) (EC 2.7.4.27)	SAUSA300_1523	1.79879	1.55426	2.43396
A0A0H2XF07	Putative zinc-binding dehydrogenase	SAUSA300_2317	1.87912	1.55396	2.25985
A0A0H2XG49	Adenosylmethionine-8-amino-7-oxononanoate aminotransferase (EC 2.6.1.62) (7,8-diamino-pelargonic acid aminotransferase) (DAPA AT) (DAPA aminotransferase) (7,8-diaminononanoate synthase) (DANS) (Diaminopelargonic acid synthase)	bioA SAUSA300_2372	-4.46315	1.52713	7.505
A0A0H2XIQ1	Putative TrmH family tRNA/rRNA methyltransferase	SAUSA300_0517	1.79529	1.52707	2.44015
A0A0H2XJ83	Signal recognition particle receptor FtsY (SRP receptor) (EC 3.6.5.4)	ftsY SAUSA300_1128	2.35229	1.52645	2.39355
Q2FF36	Membrane protein insertase YidC (Foldase YidC) (Membrane integrase YidC) (Membrane protein YidC)	yidC SAUSA300_2046	-0.133184	1.51124	3.35394
A0A0H2XI81	Nicotinate phosphoribosyltransferase (EC 6.3.4.21)	SAUSA300_1894	2.32484	1.49527	3.01864
A0A0H2XI24	Aminopeptidase PepS (EC 3.4.11.-)	pepS SAUSA300_1860	2.73279	1.49345	5.04157
A0A0H2XJ48	Rrf2 family transcriptional regulator	SAUSA300_1583	2.53915	1.47393	3.77054
Q2FH15	Peptide methionine sulfoxide reductase MsrB (EC 1.8.4.12) (Peptide-methionine (R)-S-oxide reductase)	msrB SAUSA300_1316	2.79422	1.47372	4.64655
Q2FG49	Dephospho-CoA kinase (EC 2.7.1.24) (Dephosphocoenzyme A kinase)	coaE SAUSA300_1634	1.84372	1.46084	2.4193
Q2FFK6	UPF0421 protein SAUSA300_1870	SAUSA300_1870	-5.30755	1.4544	4.71486
Q2FDR0	3-methyl-2-oxobutanoate hydroxymethyltransferase (EC 2.1.2.11) (Ketopantoate hydroxymethyltransferase) (KPHMT)	panB SAUSA300_2534	1.77918	1.44962	2.15126
A0A0H2XG68	Phi77 ORF011-like protein, phage transcriptional repressor	SAUSA300_1969	2.54331	1.44857	4.0487
Q2FH41	2,3,4,5-tetrahydropyridine-2,6-dicarboxylate N-acetyltransferase (EC 2.3.1.89) (Tetrahydrodipicolinate N-acetyltransferase) (THP acetyltransferase) (Tetrahydropicolinate acetylase)	dapH SAUSA300_1290	2.71056	1.44545	4.67188
A0A0H2XH96	DUF2750 domain-containing protein	SAUSA300_2085	3.40532	1.42337	6.14266
A0A0H2XFJ9	Peptidase, M20/M25/M40 family	SAUSA300_1460	1.8913	1.42137	2.77729
A0A0H2XH40	Uncharacterized protein	SAUSA300_1304	2.37977	1.4175	3.54908
A0A0H2XGT0	SIS domain protein	SAUSA300_0556	1.74718	1.39252	2.38333
A0A0H2XHS9	Alpha-acetolactate synthase (EC 2.2.1.6)	alsS SAUSA300_2166	-0.915729	1.37722	5.63158
A0A0H2XHH4	Putative lipoprotein	SAUSA300_0769	2.04952	1.37272	2.74573
A0A0H2XG58	Putative lipoprotein	SAUSA300_2403	2.40727	1.36626	4.41382
A0A0H2XII4	Oxidoreductase, aldo/keto reductase family	SAUSA300_1728	1.81386	1.36612	2.78876
Q2FIE5	Acid sugar phosphatase (EC 3.1.3.-)	nagD SAUSA300_0833	2.75606	1.36446	3.97803
A0A0H2XKG5	GTP pyrophosphokinase (EC 2.7.6.5) ((p)ppGpp synthase) (ATP:GTP 3'-pyrophosphotransferase) (ppGpp synthase I)	SAUSA300_1590	0.274319	1.35113	4.20978
Q2FFN1	Glutamate-1-semialdehyde 2,1-aminomutase 2 (GSA 2) (EC 5.4.3.8) (Glutamate-1-semialdehyde aminotransferase 2) (GSA-AT 2)	hemL2 gsaB SAUSA300_1845	1.78566	1.34845	2.69299
Q2FG95	Probable cell wall amidase LytH (EC 3.5.1.-)	lytH SAUSA300_1588	-0.813351	1.33602	2.73824
A0A0H2XH25	TIGR01741 family protein	SAUSA300_0289	3.28581	1.3335	5.15187
A0A0H2XH34	Protein DltD	dltD SAUSA300_0838	0.619869	1.33121	2.26251
A0A0H2XHM1	Delta-aminolevulinic acid dehydratase (EC 4.2.1.24)	hemB SAUSA300_1615	2.33785	1.31596	3.55132
Q2FGH2	Large ribosomal subunit protein bL33B (50S ribosomal protein L33 2)	rpmG2 SAUSA300_1511	3.06396	1.29851	3.3945
A0A0H2XJP5	Aspartate-semialdehyde dehydrogenase (ASA dehydrogenase) (ASADH) (EC 1.2.1.11) (Aspartate-beta-semialdehyde dehydrogenase)	asd SAUSA300_1287	2.92708	1.2979	3.73231
A0A0H2XGH6	Tautomerase (EC 5.3.2.-)	SAUSA300_1258	2.34782	1.29321	2.72479
A0A0H2XHT4	Cytokinin riboside 5'-monophosphate phosphoribohydrolase (EC 3.2.2.n1)	SAUSA300_0666	2.00926	1.29239	2.64952
Q2FKQ5	Chromosomal replication initiator protein DnaA	dnaA SAUSA300_0001	1.8963	1.28315	3.61303
A0A0H2XF56	Multifunctional fusion protein [Includes: Protein translocase subunit SecD; Protein-export membrane protein SecF]	secF secD SAUSA300_1593	0.0287552	1.28001	7.74218
A0A0H2XJP7	Hydrolase, haloacid dehalogenase-like family (EC 3.8.1.-)	SAUSA300_1229	3.06745	1.26028	4.6505
Q2FJE2	Bifunctional protein GlmU [Includes: UDP-N-acetylglucosamine pyrophosphorylase (EC 2.7.7.23) (N-acetylglucosamine-1-phosphate uridyltransferase); Glucosamine-1-phosphate N-acetyltransferase (EC 2.3.1.157)]	glmU SAUSA300_0477	2.4386	1.24656	4.60121
A0A0H2XGT2	Transcriptional regulator, Fur family	SAUSA300_1448	1.60649	1.2371	2.47184
Q2FH20	UDP-N-acetylglucosamine--N-acetylmuramyl-(pentapeptide) pyrophosphoryl-undecaprenol N-acetylglucosamine transferase (EC 2.4.1.227) (Undecaprenyl-PP-MurNAc-pentapeptide-UDPGlcNAc GlcNAc transferase)	murG SAUSA300_1311	1.66583	1.23248	2.33954
A0A0H2XHU7	DUF177 domain-containing protein	SAUSA300_1026	1.67876	1.23034	2.7124
A0A0H2XEE1	Hydrolase, haloacid dehalogenase-like family	SAUSA300_0544	2.39297	1.22733	4.2583
Q2FG38	Acetyl-coenzyme A carboxylase carboxyl transferase subunit alpha (ACCase subunit alpha) (Acetyl-CoA carboxylase carboxyltransferase subunit alpha) (EC 2.1.3.15)	accA SAUSA300_1646	2.18523	1.22218	3.50022
A0A0H2XHR6	Putative long chain fatty acid-CoA ligase VraA (Acyl-CoA synthetase)	SAUSA300_2542	1.77357	1.20606	3.31102
A0A0H2XE67	Ribosomal protein L7Ae	SAUSA300_1161	2.48015	1.20553	3.20499
Q2FGA5	tRNA-specific 2-thiouridylase MnmA (EC 2.8.1.13)	mnmA SAUSA300_1578	1.80775	1.19945	2.78076
Q2FJC9	33 kDa chaperonin (Heat shock protein 33 homolog) (HSP33)	hslO SAUSA300_0490	1.49594	1.18282	2.01012
Q2FJQ7	5-methyltetrahydropteroyltriglutamate--homocysteine methyltransferase (EC 2.1.1.14) (Cobalamin-independent methionine synthase) (Methionine synthase, vitamin-B12 independent isozyme)	metE SAUSA300_0357	0.247463	1.1817	3.13848
A0A0H2XHH8	Pyridoxal phosphate homeostasis protein (PLP homeostasis protein)	SAUSA300_1082	1.57278	1.17388	2.39547
A0A0H2XJV6	Respiratory nitrate reductase, beta subunit (EC 1.7.99.4)	narH SAUSA300_2342	1.71625	1.17344	3.26641
Q2FHI4	ATP-dependent protease ATPase subunit HslU (Unfoldase HslU)	hslU SAUSA300_1147	1.95559	1.16431	3.05944
A0A0H2XGI9	MutT/nudix family protein	SAUSA300_1624	3.02776	1.14196	5.67747
A0A0H2XG13	Acetyltransferase, GNAT family	SAUSA300_0343	2.73814	1.12694	3.1897
A0A0H2XEU1	Acetyltransferase, GNAT family	SAUSA300_0591	1.46339	1.12191	2.60727
Q2FHD9	Glycerol kinase (EC 2.7.1.30) (ATP:glycerol 3-phosphotransferase) (Glycerokinase) (GK)	glpK SAUSA300_1192	2.11969	1.11874	4.3142
A0A0H2XEK9	Fumarate hydratase class II (Fumarase C) (EC 4.2.1.2) (Aerobic fumarase) (Iron-independent fumarase)	fumC SAUSA300_1801	1.99895	1.10998	3.75738
A0A0H2XIR0	Alcohol dehydrogenase, zinc-containing	SAUSA300_2147	2.30263	1.10738	3.77795
Q2FG92	Adenine phosphoribosyltransferase (APRT) (EC 2.4.2.7)	apt SAUSA300_1591	1.57897	1.10405	2.3099
A0A0H2XIJ5	Oligopeptide ABC transporter, substrate-binding protein	oppA SAUSA300_0891	1.72743	1.0848	2.65711
Q2FHM9	Guanylate kinase (EC 2.7.4.8) (GMP kinase)	gmk SAUSA300_1102	1.43263	1.08161	2.51127
A0A0H2XFS5	Acetyltransferase, GNAT family (EC 2.3.1.-)	SAUSA300_2505	-0.0446109	1.07023	2.66249
Q2FIT4	Response regulator SaeR (Staphylococcus exoprotein expression protein R)	saeR SAUSA300_0691	-0.0804443	1.0567	3.276
Q2FG66	Porphobilinogen deaminase (PBG) (EC 2.5.1.61) (Hydroxymethylbilane synthase) (HMBS) (Pre-uroporphyrinogen synthase)	hemC SAUSA300_1617	1.31926	1.05495	2.06527
Q2FEX4	Mannitol-1-phosphate 5-dehydrogenase (EC 1.1.1.17)	mtlD SAUSA300_2108	1.99483	1.04803	3.73276
A0A0H2XEN6	Putative membrane protein	SAUSA300_1864	-0.188169	1.02125	2.97192
Q2FIT5	Histidine protein kinase SaeS (EC 2.7.13.3) (Sensor protein SaeS) (Staphylococcus exoprotein expression protein S)	saeS SAUSA300_0690	-0.786701	1.00831	4.02797
Q2FGL3	Arginine repressor	argR SAUSA300_1469	1.44282	1.00768	2.61298
A0A0H2XG88	Methionine aminopeptidase (MAP) (MetAP) (EC 3.4.11.18) (Peptidase M)	map SAUSA300_1869	2.14488	0.993001	4.02958
A0A0H2XIY5	Oligopeptidase F (EC 3.4.24.-)	pepF SAUSA300_1278	2.01649	0.991837	4.56852
Q2FHM8	DNA-directed RNA polymerase subunit omega (RNAP omega subunit) (EC 2.7.7.6) (RNA polymerase omega subunit) (Transcriptase subunit omega)	rpoZ SAUSA300_1103	1.30726	0.973464	2.35693
Q2FFJ1	DNA ligase (EC 6.5.1.2) (Polydeoxyribonucleotide synthase [NAD(+)])	ligA SAUSA300_1885	1.57541	0.971255	2.7197
Q2FJJ6	Uncharacterized lipoprotein SAUSA300_0419	SAUSA300_0419	1.88988	0.967002	3.5631
A0A0H2XIM7	Scaffold protein Nfu/NifU N-terminal domain-containing protein	SAUSA300_1323	2.21483	0.965434	3.20963
A0A0H2XIC0	Mannosyl-glycoprotein endo-beta-N-acetylglucosamidase-like domain-containing protein	SAUSA300_1720	0.512875	0.963744	2.42039
Q2FIE1	D-alanyl carrier protein (DCP) (D-alanine--poly(phosphoribitol) ligase subunit 2)	dltC SAUSA300_0837	-2.85488	0.921025	2.83961
A0A0H2XGE9	Pyruvate oxidase (EC 1.2.3.3)	cidC SAUSA300_2477	1.21453	0.909715	2.17493
Q2FGC5	5'-methylthioadenosine/S-adenosylhomocysteine nucleosidase (MTA/SAH nucleosidase) (MTAN) (EC 3.2.2.9) (5'-deoxyadenosine nucleosidase) (DOA nucleosidase) (dAdo nucleosidase) (5'-methylthioadenosine nucleosidase) (MTA nucleosidase) (S-adenosylhomocysteine nucleosidase) (AdoHcy nucleosidase) (SAH nucleosidase) (SRH nucleosidase)	mtnN SAUSA300_1558	2.21803	0.906417	3.91267
A0A0H2XEG8	Acetyltransferase, GNAT family (EC 2.3.1.-)	SAUSA300_0785	-0.107109	0.905276	3.43587
A0A0H2XHS5	Putative thioredoxin	SAUSA300_0789	3.54435	0.901196	4.60537
A0A0H2XGJ1	PhiSLT ORF104a-like protein, repressor	SAUSA300_1434	1.71193	0.898282	3.08949
A0A0H2XGC9	DNA-binding response regulator	vraR SAUSA300_1865	1.30455	0.893716	2.12587
A0A0H2XGN7	Putative thioredoxin	SAUSA300_1690	1.86764	0.891753	2.3098
A0A0H2XGD8	Aldo/keto reductase family protein	SAUSA300_0589	1.27399	0.889508	2.17508
A0A0H2XEM4	site-specific DNA-methyltransferase (adenine-specific) (EC 2.1.1.72)	hsdM SAUSA300_0405	1.43502	0.875239	2.13905
Q2FGG6	Probable endonuclease 4 (EC 3.1.21.2) (Endodeoxyribonuclease IV) (Endonuclease IV)	nfo SAUSA300_1517	1.60913	0.875049	3.39761
Q2FIQ3	UDP-N-acetylenolpyruvoylglucosamine reductase (EC 1.3.1.98) (UDP-N-acetylmuramate dehydrogenase)	murB SAUSA300_0722	1.51579	0.866704	3.6953
Q2FHM2	Methionyl-tRNA formyltransferase (EC 2.1.2.9)	fmt SAUSA300_1109	1.97162	0.855372	4.08867
Q2FGL9	Bacilliredoxin SAUSA300_1463	SAUSA300_1463	2.26491	0.850667	3.47171
Q2FGX4	Chorismate synthase (CS) (EC 4.2.3.5) (5-enolpyruvylshikimate-3-phosphate phospholyase)	aroC SAUSA300_1357	1.91087	0.850634	3.48832
Q2FIE9	Lipoyl synthase (EC 2.8.1.8) (Lip-syn) (LS) (Lipoate synthase) (Lipoic acid synthase) (Sulfur insertion protein LipA)	lipA SAUSA300_0829	2.26488	0.850539	3.34571
Q2FE05	UTP--glucose-1-phosphate uridylyltransferase (EC 2.7.7.9) (Alpha-D-glucosyl-1-phosphate uridylyltransferase) (UDP-glucose pyrophosphorylase) (UDPGP) (Uridine diphosphoglucose pyrophosphorylase)	gtaB galU SAUSA300_2439	1.69624	0.848517	4.34213
A0A0H2XH68	Sigma-B regulation protein	rsbU SAUSA300_2025	1.82794	0.847489	4.49599
A0A0H2XFE1	PepSY domain-containing protein	SAUSA300_1692	-0.757763	0.844756	5.24322
Q2FHR7	Carbamate kinase 1 (EC 2.7.2.2)	arcC1 SAUSA300_1063	-2.57619	0.844079	4.87071
A0A0H2XDI1	Zn-binding lipoprotein adcA-like protein	SAUSA300_2351	1.31071	0.842469	2.38763
A0A0H2XDX1	Ribose-5-phosphate isomerase A (EC 5.3.1.6) (Phosphoriboisomerase A) (PRI)	rpiA SAUSA300_2283	2.97649	0.826093	6.07634
A0A0H2XDU9	Class I SAM-dependent rRNA methyltransferase	SAUSA300_0981	-0.109489	0.823907	2.32155
A0A0H2XGH4	Amidohydrolase family protein	SAUSA300_2517	1.76518	0.818507	3.77208
A0A0H2XFR7	Chaperone protein ClpB	clpB SAUSA300_0877	2.56429	0.810025	4.15847
A0A0H2XHN2	Haloacid dehalogenase-like hydrolase	SAUSA300_2102	1.2806	0.790704	2.81261
A0A0H2XGI5	NADH-dependent flavin oxidoreductase	SAUSA300_0859	1.55198	0.790503	3.05845
Q2FG94	D-aminoacyl-tRNA deacylase (DTD) (EC 3.1.1.96) (Gly-tRNA(Ala) deacylase)	dtd SAUSA300_1589	1.50657	0.784104	2.85664
Q2FGB6	Transcription elongation factor GreA (Transcript cleavage factor GreA)	greA SAUSA300_1567	2.84187	0.774707	3.69252
A0A0H2XFK1	Activator of Hsp90 ATPase homologue 1/2-like C-terminal domain-containing protein	SAUSA300_2350	1.64063	0.75439	3.72926
A0A0H2XIN4	Amino acid/peptide transporter (Peptide:H+ symporter)	SAUSA300_0712	-1.64039	0.74231	5.23052
A0A0H2XKC5	ABC transporter, ATP-binding protein	SAUSA300_0630	-1.1555	0.726394	3.67047
A0A0H2XHE2	Putative lipoprotein	SAUSA300_0377	1.47737	0.717315	2.55414
A0A0H2XJ11	Phage protein	SAUSA300_1057	1.5311	0.71189	3.21737
Q2FIM4	Epimerase family protein SAUSA300_0753	SAUSA300_0753	-0.44368	0.695882	3.10137
A0A0H2XHW0	Glyceraldehyde-3-phosphate dehydrogenase (EC 1.2.1.-)	gap SAUSA300_1633	-0.682823	0.681535	2.25239
A0A0H2XI69	Putative glutamyl aminopeptidase	SAUSA300_1261	2.35855	0.648944	4.89649
Q2FK58	FMN-dependent NADH:quinone oxidoreductase (EC 1.6.5.-) (Azo-dye reductase) (FMN-dependent NADH-azo compound oxidoreductase) (FMN-dependent NADH-azoreductase) (EC 1.7.1.17)	azoR SAUSA300_0206	0.922489	0.64292	2.29616
Q2FHQ9	Transcriptional regulator MraZ	mraZ SAUSA300_1072	1.97924	0.638211	3.17133
A0A0H2XIE3	Bacillithiol biosynthesis deacetylase BshB2	SAUSA300_0552	0.920347	0.632665	2.31373
Q2FHU3	Phenylalanine--tRNA ligase alpha subunit (EC 6.1.1.20) (Phenylalanyl-tRNA synthetase alpha subunit) (PheRS)	pheS SAUSA300_1037	2.36395	0.625899	4.61453
A0A0H2XGC0	Putative adenylate cyclase	SAUSA300_0905	1.09757	0.622336	2.77551
A0A0H2XJU8	Lytic regulatory protein	SAUSA300_2100	-0.219408	0.618462	2.22269
A0A0H2XE91	DUF3139 domain-containing protein	SAUSA300_2330	-0.0918541	0.61801	2.21088
A0A0H2XIU4	Diadenylate cyclase (DAC) (EC 2.7.7.85) (Cyclic-di-AMP synthase) (c-di-AMP synthase)	dacA SAUSA300_2113	-1.89782	0.615863	2.04065
A0A0H2XJD3	ABC transporter, ATP-binding protein EcsA	SAUSA300_1786	0.0219002	0.61148	2.71029
A0A0H2XID7	Oligopeptide ABC transporter, permease protein	oppB SAUSA300_0887	-0.672914	0.607728	3.20706
Q2FH32	TelA-like protein SAUSA300_1299	SAUSA300_1299	1.87714	0.604386	4.93687
A0A0H2XF86	Molybdopterin molybdenumtransferase (EC 2.10.1.1)	moeA SAUSA300_2224	2.36906	0.602559	5.80391
A0A0H2XKF0	Pyrimidine nucleoside transport protein	nupC SAUSA300_0506	-0.535112	0.599509	2.89996
A0A0H2XGG7	Hydrolase, alpha/beta hydrolase fold family (EC 3.4.11.5)	SAUSA300_0601	1.08742	0.590861	2.27404
A0A0H2XH33	PhnB-like domain-containing protein	SAUSA300_2529	3.49765	0.590783	5.05946
A0A0H2XI37	Esterase-like protein	SAUSA300_2296	-1.09157	0.587287	5.13418
A0A0H2XIF7	Ribitol-5-phosphate cytidylyltransferase (EC 2.7.7.40)	tarI SAUSA300_0245	0.889551	0.574492	2.49069
A0A0H2XKN2	Uncharacterized protein	SAUSA300_pUSA010004	1.12978	0.539597	2.80766
Q2FEU3	6-phospho-beta-galactosidase (EC 3.2.1.85) (Beta-D-phosphogalactoside galactohydrolase) (PGALase) (P-beta-Gal) (PBG)	lacG SAUSA300_2149	1.43126	0.53258	4.2197
A0A0H2XH28	Uncharacterized protein	SAUSA300_1160	0.812885	0.527335	3.03244
A0A0H2XGN6	Phosphotransferase system, N-acetylglucosamine-specific IIBC component (EC 2.7.1.69)	nagE SAUSA300_1672	-4.53665	0.522313	3.19216
A0A0H2XH98	8-oxo-dGTP diphosphatase (EC 3.6.1.55)	SAUSA300_2432	1.87846	0.505998	4.94143
A0A0H2XEQ6	Peptide methionine sulfoxide reductase MsrA (Protein-methionine-S-oxide reductase) (EC 1.8.4.11) (Peptide-methionine (S)-S-oxide reductase) (Peptide Met(O) reductase)	msrA SAUSA300_1256	1.31789	0.49902	3.18184
A0A0H2XHD1	Amino acid permease	SAUSA300_1329	-0.279577	0.489867	3.29206
Q2FDY2	Putative NAD(P)H nitroreductase SAUSA300_2462 (EC 1.-.-.-)	SAUSA300_2462	2.13265	0.487931	3.9341
Q2FIR2	NADPH-dependent 7-cyano-7-deazaguanine reductase (EC 1.7.1.13) (7-cyano-7-carbaguanine reductase) (NADPH-dependent nitrile oxidoreductase) (PreQ(0) reductase)	queF SAUSA300_0713	0.915636	0.487395	2.00107
A0A0H2XIC9	Putative teichoic acid biosynthesis protein	SAUSA300_0251	-1.14527	0.479747	4.27825
A0A0H2XIW6	RNA-binding S4 domain-containing protein	SAUSA300_0484	0.883081	0.474179	2.51071
A0A0H2XIX9	Phage protein	SAUSA300_1215	1.15535	0.468467	2.04387
A0A0H2XFK6	N-acetylglucosaminyldiphosphoundecaprenol N-acetyl-beta-D-mannosaminyltransferase (EC 2.4.1.187) (N-acetylmannosaminyltransferase) (UDP-N-acetylmannosamine transferase) (UDP-N-acetylmannosamine:N-acetylglucosaminyl pyrophosphorylundecaprenol N-acetylmannosaminyltransferase)	tagA SAUSA300_0623	-1.60051	0.466082	4.36613
Q2FHH3	Ribosome maturation factor RimP	rimP SAUSA300_1158	1.4041	0.458613	3.54962
A0A0H2XHE0	DUF393 domain-containing protein	SAUSA300_2093	1.12606	0.456973	3.37814
Q2FH83	Uncharacterized protein SAUSA300_1248	SAUSA300_1248	2.48194	0.431819	6.31491
A0A0H2XJC0	SUF system FeS assembly protein, NifU family	SAUSA300_0821	1.95526	0.420417	4.38583
A0A0H2XF73	Protein phosphatase 2C domain protein	SAUSA300_1112	0.791779	0.393777	2.87635
A0A0H2XFP5	Fmt protein (EC 3.5.2.6)	fmt SAUSA300_0959	-1.52582	0.391751	2.81385
Q2FEG2	Formimidoylglutamase (EC 3.5.3.8) (Formiminoglutamase) (Formiminoglutamate hydrolase)	hutG SAUSA300_2281	1.17787	0.36852	3.47911
Q2FIV6	Undecaprenyl-diphosphatase (EC 3.6.1.27) (Bacitracin resistance protein) (Undecaprenyl pyrophosphate phosphatase)	uppP SAUSA300_0669	-0.965742	0.353574	2.3266
Q2FJC0	Pyridoxal 5'-phosphate synthase subunit PdxT (EC 4.3.3.6) (Pdx2) (Pyridoxal 5'-phosphate synthase glutaminase subunit) (EC 3.5.1.2)	pdxT SAUSA300_0505	1.43524	0.345544	4.28003
A0A0H2XHP8	proline dehydrogenase (EC 1.5.5.2)	putA SAUSA300_1711	-0.501163	0.342811	2.53957
A0A0H2XDZ1	Peptide ABC transporter, permease protein	SAUSA300_0202	-3.50585	0.334397	4.69742
A0A0H2XJ71	Kinase	SAUSA300_0856	0.630623	0.316357	2.08498
Q2FFI4	UPF0316 protein SAUSA300_1892	SAUSA300_1892	-1.02352	0.304562	3.04441
A0A0H2XFZ6	Transcriptional regulator	SAUSA300_0958	1.52552	0.304234	4.25861
Q2FGX5	3-dehydroquinate synthase (DHQS) (EC 4.2.3.4)	aroB SAUSA300_1356	-1.15955	0.302876	3.24849
A0A0H2XIT5	PTS system, trehalose-specific IIBC component (EC 2.7.1.69)	treP SAUSA300_0448	1.1908	0.294791	3.52136
A0A0H2XFD9	Diaminopimelate decarboxylase (DAP decarboxylase) (DAPDC) (EC 4.1.1.20)	lysA SAUSA300_1293	0.822296	0.293378	2.21663
A0A0H2XJW3	Sucrose-6-phosphate hydrolase (EC 3.2.1.26) (Invertase)	scrB SAUSA300_1994	0.524057	0.283151	2.16505
A0A0H2XE54	bis(5'-nucleosyl)-tetraphosphatase (symmetrical) (EC 3.6.1.41)	SAUSA300_1552	2.1598	0.282962	6.32901
Q2FGE4	Chaperone protein DnaJ	dnaJ SAUSA300_1539	1.69773	0.263682	3.64795
A0A0H2XFE7	Glycosyl transferase, group 1 family protein (EC 2.4.1.5, EC 2.4.1.52)	SAUSA300_0939	-0.735189	0.263539	2.41071
A0A0H2XFN6	S-formylglutathione hydrolase (EC 3.1.2.12)	estA SAUSA300_2564	1.51972	0.255376	5.02633
A0A0H2XFR9	YwpF protein	SAUSA300_2053	2.12054	0.248483	6.15744
Q2FIC6	Na(+)/H(+) antiporter subunit D1 (Mnh complex subunit D1)	mnhD1 SAUSA300_0852	1.01526	0.235085	3.32866
A0A0H2XEP7	Acetyltransferase family protein	SAUSA300_2460	1.47378	0.228339	3.23121
A0A0H2XG98	Anti-sigma factor antagonist	rsbV SAUSA300_2024	2.41263	0.224534	3.65771
A0A0H2XFJ8	Uracil permease	pyrP SAUSA300_1092	-0.815479	0.221661	4.2718
A0A0H2XEE2	Zinc-type alcohol dehydrogenase-like protein	SAUSA300_2146	1.01336	0.210763	4.5008
A0A0H2XGG3	Hydrolase, haloacid dehalogenase-like family	SAUSA300_2267	0.911404	0.194688	2.60139
Q2FH94	LexA repressor (EC 3.4.21.88)	lexA SAUSA300_1237	1.04999	0.187699	3.46067
A0A0H2XGZ8	UvrABC system protein B (Protein UvrB) (Excinuclease ABC subunit B)	uvrB SAUSA300_0741	0.494448	0.185006	2.45142
A0A0H2XFF6	Global transcriptional regulator Spx	spxA spx SAUSA300_0898	1.53712	0.175515	5.1136
A0A0H2XJN3	Glycolytic operon regulator	SAUSA300_0755	2.38455	0.17162	6.43228
A0A0H2XHL1	Uncharacterized protein	SAUSA300_1354	0.977324	0.171311	3.18302
P0C817	Phenol-soluble modulin alpha 4 peptide	psmA4 SAUSA300_0424.1	-3.40991	0.165086	2.56503
A0A0H2XE39	Uncharacterized protein	SAUSA300_0592	-0.481747	0.162919	2.00448
Q2FF14	UPF0340 protein SAUSA300_2068	SAUSA300_2068	3.06507	0.149482	4.05495
Q2FH34	Acylphosphatase (EC 3.6.1.7) (Acylphosphate phosphohydrolase)	acyP SAUSA300_1297	1.35407	0.136918	3.37251
A0A0H2XGX1	RNA methyltransferase, TrmH family	SAUSA300_1036	0.72633	0.127898	2.22373
A0A0H2XFM8	Acetyltransferase, GNAT family	SAUSA300_1312	1.0282	0.127633	3.72251
A0A0H2XI11	PhoH-like protein	phoH SAUSA300_1531	0.588539	0.12684	2.77871
Q2FJN3	NADPH-dependent oxidoreductase (EC 1.6.-.-)	nfrA SAUSA300_0381	0.984034	0.10765	3.0122
A0A0H2XE18	Putative tRNA (cytidine(34)-2'-O)-methyltransferase (EC 2.1.1.207) (tRNA (cytidine/uridine-2'-O-)-methyltransferase)	SAUSA300_1805	-1.87268	0.101144	2.5246
Q2FH23	Response regulator ArlR	arlR SAUSA300_1308	0.443949	0.0927647	2.33261
A0A0H2XFA5	Putative GTP-binding protein	SAUSA300_1556	-1.8732	0.0701436	2.96885
A0A0H2XHE7	Rhodanese-like domain protein	SAUSA300_1703	2.7408	0.0681599	5.10461
A0A0H2XIV8	Replication initiator protein	repA SAUSA300_pUSA030001	0.700497	0.0680493	2.88364
A0A0H2XH90	3-hydroxy-3-methylglutaryl coenzyme A reductase (HMG-CoA reductase) (EC 1.1.1.88)	SAUSA300_2483	0.678335	0.0453137	3.7697
A0A0H2XEM8	Uncharacterized protein	SAUSA300_0462	0.997646	0.0402631	3.60078
Q2FIR4	Putative lipid kinase SAUSA300_0711 (EC 2.7.1.-)	SAUSA300_0711	0.255419	0.0174817	2.66772
Q2FGW8	Glycerol-3-phosphate dehydrogenase [NAD(P)+] (EC 1.1.1.94) (NAD(P)(+)-dependent glycerol-3-phosphate dehydrogenase) (NAD(P)H-dependent dihydroxyacetone-phosphate reductase)	gpsA SAUSA300_1363	1.25831	0.0165108	4.38511
A0A0H2XHN9	Thiamine-binding protein domain-containing protein	SAUSA300_1506	1.4351	0.012618	3.65188
A0A0H2XIR5	Ornithine carbamoyltransferase (OTCase) (EC 2.1.3.3)	arcB argF SAUSA300_0062	-2.12998	0.00434196	4.36255
Q2FG85	Holliday junction branch migration complex subunit RuvA	ruvA SAUSA300_1598	1.02554	0.0031308	3.00771
A0A0H2XEM2	DUF1963 domain-containing protein	SAUSA300_0793	2.02699	-0.00450432	5.85549
A0A0H2XI63	DNA repair protein RadA	radA SAUSA300_0511	-1.22165	-0.0111896	3.46866
A0A0H2XHQ6	Ferric uptake regulation protein	fur SAUSA300_1514	0.16757	-0.0143977	2.6055
A0A0H2XFI1	Replicative DNA helicase (EC 5.6.2.3)	dnaB SAUSA300_0016	1.94005	-0.0186073	6.15171
A0A0H2XIF3	THIF-type NAD/FAD binding fold domain-containing protein	SAUSA300_1585	0.274025	-0.0218917	2.06029
A0A0H2XDW9	DinB-like domain-containing protein	SAUSA300_2626	2.05119	-0.0241824	4.83845
A0A0H2XK12	FtsK/SpoIIIE family protein	SAUSA300_1687	0.903433	-0.0250636	3.47762
Q2FIG2	UPF0337 protein SAUSA300_0816	SAUSA300_0816	-3.32865	-0.0327312	5.67416
A0A0H2XDY4	Uncharacterized protein	SAUSA300_1908	-3.01847	-0.0452644	5.71434
Q2FE74	6-carboxyhexanoate--CoA ligase (EC 6.2.1.14) (Pimeloyl-CoA synthase)	bioW SAUSA300_2369	-3.65016	-0.0490276	2.1113
Q2FK94	Putative aldehyde dehydrogenase AldA (EC 1.2.1.3)	aldA SAUSA300_0170	0.925379	-0.0595332	3.92761
Q2FJE9	Ribosomal RNA small subunit methyltransferase A (EC 2.1.1.182) (16S rRNA (adenine(1518)-N(6)/adenine(1519)-N(6))-dimethyltransferase) (16S rRNA dimethyladenosine transferase) (16S rRNA dimethylase) (S-adenosylmethionine-6-N', N'-adenosyl(rRNA) dimethyltransferase)	rsmA ksgA SAUSA300_0470	0.180758	-0.0634547	2.13942
A0A0H2XFJ6	Aldo/keto reductase family protein (EC 1.1.1.218)	SAUSA300_2159	1.26721	-0.0834094	4.47037
Q2FKN2	Ribosomal RNA large subunit methyltransferase H (EC 2.1.1.177) (23S rRNA (pseudouridine1915-N3)-methyltransferase) (23S rRNA m3Psi1915 methyltransferase) (rRNA (pseudouridine-N3-)-methyltransferase RlmH)	rlmH SAUSA300_0026	0.884354	-0.0931197	2.60303
A0A0H2XE01	RNA polymerase sigma factor	rpoF SAUSA300_2022	0.941963	-0.0981227	3.9127
Q2FJ71	Glucosamine-6-phosphate deaminase (EC 3.5.99.6) (GlcN6P deaminase) (GNPDA) (Glucosamine-6-phosphate isomerase)	nagB SAUSA300_0554	0.885164	-0.111241	3.38336
Q2FF09	Thymidine kinase (EC 2.7.1.21)	tdk SAUSA300_2073	0.844549	-0.120198	3.06202
Q2FHE6	tRNA-2-methylthio-N(6)-dimethylallyladenosine synthase (EC 2.8.4.3) ((Dimethylallyl)adenosine tRNA methylthiotransferase MiaB) (tRNA-i(6)A37 methylthiotransferase)	miaB SAUSA300_1185	0.0888291	-0.129781	2.19822
A0A0H2XHS8	Cardiolipin synthase (CL synthase) (EC 2.7.8.-)	SAUSA300_1216	-3.14784	-0.13428	3.92884
A0A0H2XJC7	Hydrolase, HAD-superfamily, subfamily IIIA (EC 3.1.3.-)	SAUSA300_1557	-1.73566	-0.135739	3.19168
A0A0H2XG46	Putative oxidoreductase	SAUSA300_0329	0.427158	-0.143958	2.98489
A0A0H2XDD9	Metallo-beta-lactamase domain-containing protein	SAUSA300_1505	0.860243	-0.152543	2.69143
A0A0H2XI47	Serine aminopeptidase S33 domain-containing protein	SAUSA300_0430	0.46303	-0.176976	2.59733
A0A0H2XG09	Transcriptional regulator, GntR family	SAUSA300_1170	0.640156	-0.18064	3.20558
A0A0H2XG87	Bifunctional ligase/repressor BirA (Biotin--[acetyl-CoA-carboxylase] ligase) (EC 6.3.4.15) (Biotin--protein ligase) (Biotin-[acetyl-CoA carboxylase] synthetase)	birA SAUSA300_1347	-2.57136	-0.183789	2.73147
A0A0H2XIG4	Putative N-acetyltransferase	SAUSA300_2631	0.417702	-0.188459	2.24348
A0A0H2XHE9	mevalonate kinase (EC 2.7.1.36)	mvk SAUSA300_0572	0.0643235	-0.193872	2.29496
A0A0H2XIY9	Molybdenum cofactor biosynthesis protein B	moaB SAUSA300_2226	0.410435	-0.196519	2.29261
Q2FGX6	3-phosphoshikimate 1-carboxyvinyltransferase (EC 2.5.1.19) (5-enolpyruvylshikimate-3-phosphate synthase) (EPSP synthase) (EPSPS)	aroA SAUSA300_1355	1.21943	-0.197381	5.27257
A0A0H2XIU5	Uncharacterized protein	SAUSA300_1175	-3.94836	-0.207759	3.85451
A0A0H2XDY2	Fructose specific permease	fruA SAUSA300_0685	0.0342579	-0.208963	1.99896
A0A0H2XK03	Gluconeogenesis factor	SAUSA300_0749	-1.56741	-0.20983	3.31194
A0A0H2XFX5	D-ornithine--citrate ligase SfnaD	SAUSA300_2140	-2.14262	-0.21137	5.97682
A0A0H2XEA5	DNA-3-methyladenine glycosidase (EC 3.2.2.-)	tag SAUSA300_1612	0.600796	-0.244958	2.36241
A0A0H2XH81	Heat shock protein	SAUSA300_2332	2.74654	-0.246741	5.67039
A0A0H2XK06	DNA polymerase beta (EC 2.7.7.7) (EC 4.2.99.18) (5'-deoxyribose-phosphate lyase) (AP lyase)	SAUSA300_1042	0.401463	-0.249419	2.21515
A0A0H2XJD2	Zinc metalloprotease (EC 3.4.24.-)	SAUSA300_1155	-1.56684	-0.263993	2.25718
Q2FEU0	Tagatose 1,6-diphosphate aldolase (EC 4.1.2.40) (D-tagatose-1,6-bisphosphate aldolase) (Tagatose-bisphosphate aldolase)	lacD SAUSA300_2152	-3.74113	-0.270812	5.96537
A0A0H2XGF5	Biotin carboxyl carrier protein of acetyl-CoA carboxylase	accB SAUSA300_1476	3.64372	-0.276685	6.17316
A0A0H2XGV3	Acetyltransferase, GNAT family	SAUSA300_2316	0.072403	-0.282086	2.86279
A0A0H2XKJ6	DUF805 domain-containing protein	SAUSA300_2289	-2.19453	-0.284761	5.95088
Q2FI79	Adapter protein MecA	mecA SAUSA300_0899	0.000352892	-0.29721	2.28353
A0A0H2XGN0	Glycosyl transferase, group 1 family protein	SAUSA300_0550	-0.932753	-0.297778	2.48078
A0A0H2XGA0	Iron transporter	SAUSA300_1532	0.114111	-0.310701	2.1839
A0A0H2XIK5	Uncharacterized protein	SAUSA300_2080	-0.26103	-0.310914	2.22457
A0A0H2XIB2	Uncharacterized protein	SAUSA300_2378	1.07804	-0.314506	4.68107
A0A0H2XFE4	Acyltransferase	SAUSA300_2504	-2.92689	-0.343042	3.32526
Q2FJI9	Probable inorganic carbon transporter subunit DabA	dabA SAUSA300_0426	-1.34314	-0.349509	2.60149
A0A0H2XHY6	Urea amidolyase-related protein	SAUSA300_0702	-3.49726	-0.3747	4.1452
Q2FH10	Bacilliredoxin SAUSA300_1321	SAUSA300_1321	2.88722	-0.375449	4.54379
A0A0H2XG42	Putative chromosome partioning protein, ParB family	SAUSA300_2643	0.219976	-0.402553	3.45354
A0A0H2XG72	D-serine/D-alanine/glycine transporter	SAUSA300_1642	-4.26636	-0.402553	3.38526
A0A0H2XJH8	Peptidase M20 domain-containing protein 2	SAUSA300_2087	0.0175457	-0.412984	2.00061
A0A0H2XFY8	GTP cyclohydrolase 1 type 2 homolog	SAUSA300_1519	0.919067	-0.413831	2.37909
A0A0H2XJ40	Aldose 1-epimerase (Galactose mutarotase) (Type-1 mutarotase)	galM SAUSA300_2285	-0.00570866	-0.432592	2.2496
A0A0H2XIB6	ABC transporter, ATP-binding protein	SAUSA300_2288	0.77586	-0.437202	4.31607
A0A0H2XFW5	Fructosamine kinase family protein	SAUSA300_2525	1.71334	-0.467179	6.44133
Q2FK09	Transcriptional regulatory protein LytR (Sensory transduction protein LytR)	lytR SAUSA300_0255	1.34286	-0.467738	3.24458
Q2FGE5	Ribosomal protein L11 methyltransferase (L11 Mtase) (EC 2.1.1.-)	prmA SAUSA300_1538	-0.132248	-0.4707	2.56708
A0A0H2XHH5	Putative lipoprotein	SAUSA300_1478	1.96153	-0.489896	5.45154
A0A0H2XHP6	Hydrolase, carbon-nitrogen family	SAUSA300_1987	0.170736	-0.495183	2.72152
A0A0H2XE00	2-dehydropantoate 2-reductase (EC 1.1.1.169) (Ketopantoate reductase)	panE SAUSA300_2535	-2.72391	-0.503354	3.28564
A0A0H2XGW7	Putative lipoprotein	SAUSA300_1492	-3.63101	-0.515535	2.27353
A0A0H2XK95	Putative endoribonuclease L-PSP	SAUSA300_0474	0.775444	-0.529487	2.91337
A0A0H2XFB5	Rhamnogalacturonase A/B/Epimerase-like pectate lyase domain-containing protein	SAUSA300_1898	-0.161968	-0.533666	2.05985
A0A0H2XGM0	NAD dependent epimerase/dehydratase family protein	SAUSA300_2387	0.77278	-0.535676	3.24713
A0A0H2XG84	Transcriptional repressor, ArsR family	arsR SAUSA300_2098	0.957628	-0.544166	3.95973
A0A0H2XEH7	Staphopain A	SAUSA300_1890	0.936319	-0.567367	5.00664
A0A0H2XHM3	Quaternary amine transport ATP-binding protein (EC 7.6.2.9)	opuCa SAUSA300_2393	1.35608	-0.570624	5.76678
A0A0H2XHJ8	Peptidase, M16 family (EC 3.4.24.56)	SAUSA300_1172	0.0951081	-0.580621	2.34209
A0A0H2XJ22	Sortase	srtA SAUSA300_2467	0.039877	-0.587466	2.92006
A0A0H2XIY3	HAD-superfamily hydrolase, subfamily IA, variant 1	SAUSA300_0557	1.90492	-0.606267	3.57181
A0A0H2XH31	Amino acid ABC transporter, permease/substrate-binding protein	SAUSA300_1808	-1.07822	-0.625404	3.54209
A0A0H2XIF5	Uncharacterized protein	SAUSA300_2348	-0.405273	-0.627814	2.56894
Q2FIJ2	Organic hydroperoxide resistance protein-like	SAUSA300_0786	1.69675	-0.631211	5.34517
A0A0H2XE73	Tyrosine recombinase XerD	xerD SAUSA300_1447	-2.95312	-0.646697	5.35906
A0A0H2XJC8	Endoribonuclease MazF (Toxin MazF) (mRNA interferase MazF)	SAUSA300_1971	-1.16147	-0.647149	2.83891
A0A0H2XI40	Methyltransferase small domain	SAUSA300_0526	0.347315	-0.667943	3.34082
Q2FGY5	3'-5' exonuclease DinG (EC 3.1.-.-)	dinG SAUSA300_1346	-2.22396	-0.689693	4.17328
A0A0H2XKA3	Accessory gene regulator protein C	agrC SAUSA300_1991	-4.26984	-0.692493	4.82688
A0A0H2XE52	Xylose isomerase-like TIM barrel domain-containing protein	SAUSA300_0214	0.466023	-0.696515	3.62202
A0A0H2XIM6	Uncharacterized protein	SAUSA300_1560	-4.45411	-0.698297	6.39897
A0A0H2XI01	N-acetylmuramoyl-L-alanine amidase domain protein	SAUSA300_2579	0.406574	-0.704312	5.38128
Q2FKN7	Sensor protein kinase WalK (EC 2.7.13.3)	walK SAUSA300_0021	-3.9216	-0.714238	3.9879
A0A0H2XIF0	MutT/nudix family protein (EC 3.6.1.-)	SAUSA300_0440	0.937992	-0.730069	4.14611
A0A0H2XE45	UDP-N-acetylglucosamine 2-epimerase (non-hydrolyzing) (EC 5.1.3.14)	SAUSA300_2065	0.545191	-0.739402	4.28538
A0A0H2XKH9	Dihydrolipoyl dehydrogenase (EC 1.8.1.4)	lpdA SAUSA300_1467	0.229725	-0.767766	3.80851
A0A0H2XFT0	HTH-type transcriptional regulator	SAUSA300_2547	0.816082	-0.793891	3.79746
A0A0H2XJ51	Phage capsid protein	SAUSA300_0812	0.891817	-0.7966	4.90039
Q2FDM1	Immunodominant staphylococcal antigen B	isaB SAUSA300_2573	1.05071	-0.799012	5.60062
Q2FFM1	Monofunctional glycosyltransferase (MGT) (EC 2.4.99.28) (Peptidoglycan TGase)	mgt SAUSA300_1855	-2.0933	-0.804151	5.64976
Q2FK01	D-ribose pyranase (EC 5.4.99.62)	rbsD SAUSA300_0263	-4.58288	-0.806172	3.62825
A0A0H2XI14	Transcriptional antiterminator, BglG family	SAUSA300_2575	-1.93678	-0.825406	3.09649
A0A0H2XHE8	MutT/nudix family protein (EC 3.6.1.13)	SAUSA300_1449	1.80141	-0.843967	5.97698
A0A0H2XGC7	Hydrolase, alpha/beta hydrolase fold family (EC 3.4.11.5)	SAUSA300_0604	-1.30824	-0.862136	2.01365
A0A0H2XFR5	PhiSLT ORF204-like protein	SAUSA300_1437	-2.15483	-0.882671	3.23455
Q2FJB8	Transcriptional regulator CtsR	ctsR SAUSA300_0507	2.24932	-0.884057	5.45303
A0A0H2XI65	Putative transporter	SAUSA300_2417	-3.53497	-0.897563	6.25821
Q2FJB6	Protein-arginine kinase (EC 2.7.14.1)	mcsB SAUSA300_0509	-0.1842	-0.901231	2.10409
A0A0H2XEM9	CBS domain pair protein	SAUSA300_1524	-0.523298	-0.909352	2.65946
A0A0H2XEM7	Indole-3-pyruvate decarboxylase (EC 4.1.1.74)	ipdC SAUSA300_0190	0.476908	-0.922332	4.54943
A0A0H2XHW2	Antigen, 67 kDa	SAUSA300_0108	1.56907	-0.935319	3.61927
Q2FHG7	tRNA pseudouridine synthase B (EC 5.4.99.25) (tRNA pseudouridine(55) synthase) (Psi55 synthase) (tRNA pseudouridylate synthase) (tRNA-uridine isomerase)	truB SAUSA300_1164	-0.264961	-0.93543	2.84984
A0A0H2XIP6	Epoxyqueuosine reductase QueH (EC 1.17.99.6) (Queuosine biosynthesis protein QueH)	queH SAUSA300_2528	0.0288239	-0.938308	2.37823
A0A0H2XID1	Putative transcriptional regulator	SAUSA300_2563	-0.293644	-0.938419	3.58768
A0A0H2XGI7	CDP-glycerol glycerophosphotransferase family protein	SAUSA300_2314	-2.29216	-0.940414	3.98275
A0A0H2XDE9	Acetyltransferase, GNAT family	SAUSA300_2083	-0.183069	-0.943078	2.77869
A0A0H2XFF2	Peptidase, U32 family (EC 3.4.-.-)	SAUSA300_1570	-0.234154	-0.951999	3.76098
A0A0H2XHY3	Glycerate kinase (EC 2.7.1.31)	SAUSA300_2377	0.320601	-0.964694	3.41454
A0A0H2XGJ5	Transcriptional regulator	SAUSA300_1853	-0.0570736	-0.979894	3.14007
A0A0H2XHJ1	Acetyltransferase, GNAT family (EC 2.3.1.-)	SAUSA300_0771	0.217958	-0.994794	3.289
Q2FF56	Endoribonuclease MazF (EC 3.1.-.-) (Toxin MazF) (mRNA interferase MazF)	mazF SAUSA300_2026	0.475525	-0.998832	4.25475
Q2FIM6	Probable cell division protein WhiA	whiA SAUSA300_0750	-2.90994	-1.01405	3.01995
A0A0H2XHY2	FAD/NAD(P)-binding Rossmann fold Superfamily	SAUSA300_0394	-0.26693	-1.0151	2.0158
A0A0H2XIP4	Octanoyl-[GcvH]:protein N-octanoyltransferase (EC 2.3.1.204) (Octanoyl-[GcvH]:E2 amidotransferase)	lipL SAUSA300_0571	-4.14683	-1.02013	7.5608
Q2FGA1	UPF0337 protein SAUSA300_1582	SAUSA300_1582	-1.73683	-1.02683	3.08205
A0A0H2XE57	tRNA (Adenine-N(1))-methyltransferase	SAUSA300_1520	-0.171476	-1.03557	3.1038
A0A0H2XEM0	Flavin reductase like domain-containing protein	SAUSA300_2593	-0.463274	-1.05058	2.57285
A0A0H2XF92	NYN domain-containing protein	SAUSA300_0518	-0.421009	-1.07717	2.77881
A0A0H2XH27	Phage protein	SAUSA300_1180	1.6729	-1.08378	5.36999
A0A0H2XIR1	Putative 8-amino-7-oxononanoate synthase	SAUSA300_2370	-3.94743	-1.08414	2.96388
A0A0H2XE14	Molybdopterin-guanine dinucleotide biosynthesis protein B	mobB SAUSA300_2223	-1.0987	-1.10339	2.18438
A0A0H2XJ20	DoxX family protein	SAUSA300_2592	-2.32639	-1.11362	4.10714
Q2FGF3	Endoribonuclease YbeY (EC 3.1.-.-)	ybeY SAUSA300_1530	-0.334623	-1.12014	2.09375
A0A0H2XI74	phosphoglycerate mutase (2,3-diphosphoglycerate-dependent) (EC 5.4.2.11)	SAUSA300_0375	-0.531095	-1.13669	3.01293
A0A0H2XDX7	Putative membrane protein	SAUSA300_2385	-2.85027	-1.13835	6.66578
A0A0H2XGY1	Staphylococcal complement inhibitor	SAUSA300_1056	-3.9081	-1.14639	3.46655
A0A0H2XGY2	Abi family protein	SAUSA300_0814	-3.58833	-1.14818	4.21229
A0A0H2XHW4	Noncanonical pyrimidine nucleotidase, YjjG family	SAUSA300_1069	-3.90654	-1.15331	2.222
A0A0H2XI94	Glyoxalase family protein (EC 1.13.11.39)	SAUSA300_2461	-1.00378	-1.15808	2.24304
A0A0H2XG11	UDP-N-acetylglucosamine 2-epimerase (non-hydrolyzing) (EC 5.1.3.14)	cap5P SAUSA300_0167	-0.920708	-1.16519	2.83486
Q2FIA8	ATP-dependent helicase/nuclease subunit A (EC 3.1.-.-) (EC 5.6.2.4) (ATP-dependent helicase/nuclease AddA) (DNA 3'-5' helicase AddA)	addA rexA SAUSA300_0870	-2.29985	-1.1661	2.05733
A0A0H2XJR8	16S rRNA (Guanine(966)-N(2))-methyltransferase RsmD	SAUSA300_1023	-0.706327	-1.16636	2.2005
A0A0H2XJ65	Putative 5'(3')-deoxyribonucleotidase	SAUSA300_0709	-3.35863	-1.23683	3.07223
A0A0H2XFE3	Thioesterase domain-containing protein	SAUSA300_1247	-0.286768	-1.25437	2.37737
Q2FIC3	Na(+)/H(+) antiporter subunit A1 (Mnh complex subunit A1)	mnhA1 SAUSA300_0855	-2.7883	-1.2581	3.50616
Q2FF63	L-threonine dehydratase biosynthetic IlvA (EC 4.3.1.19) (Threonine deaminase)	ilvA SAUSA300_2014	2.00832	-1.25921	2.96548
Q2FEA5	Oxygen sensor histidine kinase NreB (EC 2.7.13.3) (Nitrogen regulation protein B)	nreB SAUSA300_2338	-0.578997	-1.2948	3.87398
Q2FEG6	Imidazolonepropionase (EC 3.5.2.7) (Imidazolone-5-propionate hydrolase)	hutI SAUSA300_2277	-4.79549	-1.30376	3.1409
A0A0H2XJX3	Acetyltransferase, GNAT family family	SAUSA300_0943	0.169977	-1.30705	4.50042
Q2FIK4	Extracellular matrix protein-binding protein emp	emp SAUSA300_0774	-1.00807	-1.30776	2.08989
A0A0H2XF27	Magnesium transporter MgtE	mgtE SAUSA300_0910	-0.342636	-1.30905	3.98111
A0A0H2XFW4	Peptidase, U32 family (EC 3.4.-.-)	SAUSA300_1569	0.178432	-1.31854	4.54275
Q2FHY3	UPF0223 protein SAUSA300_0997	SAUSA300_0997	0.374203	-1.32044	4.362
A0A0H2XFN0	Cytidine deaminase (EC 3.5.4.5) (Cytidine aminohydrolase)	cdd SAUSA300_1528	0.124792	-1.32918	3.67633
A0A0H2XFL7	Putative hemin transport system permease protein HrtB	SAUSA300_0308	-2.0957	-1.33288	2.46065
A0A0H2XFM1	Putative DNA replication protein DnaD	SAUSA300_1344	-0.989433	-1.34364	2.542
A0A0H2XKA6	Probable succinyl-diaminopimelate desuccinylase (EC 3.5.1.18)	SAUSA300_1976	-0.233902	-1.34771	2.51633
A0A0H2XGT3	Sulfite reductase flavoprotein (EC 1.8.1.2)	SAUSA300_2554	-0.466715	-1.35515	4.07463
A0A0H2XFM0	NmrA-like domain-containing protein	SAUSA300_2513	-1.03694	-1.35768	2.22183
A0A0H2XFB9	DNA-directed RNA polymerase subunit delta	SAUSA300_2619	-4.16065	-1.36093	4.95035
Q2FK10	Sensor histidine kinase/phosphatase LytS (EC 2.7.13.3) (EC 3.1.3.-) (Autolysin sensor kinase)	lytS SAUSA300_0254	-3.55004	-1.36232	2.82153
Q2FH42	4-hydroxy-tetrahydrodipicolinate reductase (HTPA reductase) (EC 1.17.1.8)	dapB SAUSA300_1289	0.115425	-1.36249	5.19902
A0A0H2XJQ4	Acetyltransferase, GNAT family	SAUSA300_0643	-0.180243	-1.3639	3.48221
A0A0H2XG18	Putative hemin import ATP-binding protein HrtA	SAUSA300_0309	-0.782654	-1.37212	3.25342
A0A0H2XHA6	DUF4176 domain-containing protein	SAUSA300_2522	-0.156641	-1.39212	5.53929
A0A0H2XKM7	Transferrin receptor	SAUSA300_0721	-0.0203647	-1.40658	4.85964
A0A0H2XFI8	Uncharacterized protein	SAUSA300_1623	0.000211749	-1.43961	3.43543
A0A0H2XJ58	Putative Pyridine nucleotide-disulphide oxidoreductase	SAUSA300_0576	-1.23845	-1.44178	2.05049
A0A0H2XJ77	SAP domain protein	SAUSA300_2101	-0.665331	-1.44364	2.19762
A0A0H2XIL9	AAA+ ATPase domain-containing protein	SAUSA300_2168	-1.02216	-1.4525	2.76323
A0A0H2XJF7	Putative membrane protein	SAUSA300_2398	-0.915327	-1.46416	3.95293
A0A0H2XI41	Inosine-uridine preferring nucleoside hydrolase	SAUSA300_2234	-0.915327	-1.48154	3.13623
A0A0H2XJJ3	DNA polymerase III subunit alpha (EC 2.7.7.7)	dnaE SAUSA300_1649	-3.74503	-1.48526	4.08206
A0A0H2XI29	Acetyltransferase (EC 2.3.1.-)	SAUSA300_2492	0.203009	-1.48925	4.08447
A0A0H2XHT5	YggT family protein	SAUSA300_1084	-2.05185	-1.49129	2.20068
A0A0H2XFW8	Methylated-DNA--protein-cysteine methyltransferase (EC 2.1.1.63) (6-O-methylguanine-DNA methyltransferase) (MGMT) (O-6-methylguanine-DNA-alkyltransferase)	SAUSA300_2485	0.13332	-1.50404	4.74479
A0A0H2XER1	YycI protein	SAUSA300_0023	-1.24249	-1.50614	2.50415
A0A0H2XG16	Clumping factor A	clfA SAUSA300_0772	-0.0124435	-1.51506	5.07298
Q2FH87	Large-conductance mechanosensitive channel	mscL SAUSA300_1244	-0.521763	-1.51597	2.20685
A0A0H2XDT8	Release factor glutamine methyltransferase (RF MTase) (EC 2.1.1.297) (N5-glutamine methyltransferase PrmC) (Protein-(glutamine-N5) MTase PrmC) (Protein-glutamine N-methyltransferase PrmC)	prmC SAUSA300_2071	-3.21745	-1.53823	3.14964
A0A0H2XKB6	Cytosolic protein	SAUSA300_0420	-0.497238	-1.53868	2.5083
Q2FEK0	Urease accessory protein UreG	ureG SAUSA300_2243	-1.32841	-1.56589	2.66156
A0A0H2XJ78	Replication protein	SAUSA300_pUSA010001	-0.633285	-1.57138	2.73679
A0A0H2XF36	Uncharacterized protein	SAUSA300_2169	-0.784246	-1.57986	3.38529
A0A0H2XKF9	Na+/H+ antiporter	SAUSA300_0617	-4.27863	-1.59358	3.86345
Q2FG84	UPF0735 ACT domain-containing protein SAUSA300_1599	SAUSA300_1599	-1.35486	-1.60156	2.86207
A0A0H2XDN2	Oxidoreductase, Gfo/Idh/MocA family	SAUSA300_0212	-0.0508651	-1.62451	4.38666
A0A0H2XJW1	Threonylcarbamoyl-AMP synthase (TC-AMP synthase) (EC 2.7.7.87) (L-threonylcarbamoyladenylate synthase)	SAUSA300_2070	0.410757	-1.62721	4.69409
A0A0H2XI50	Phosphatidylglycerol lysyltransferase (EC 2.3.2.3) (Lysylphosphatidylglycerol synthase)	fmtC mprF SAUSA300_1255	-3.56352	-1.63641	3.32874
A0A0H2XF94	Initiation-control protein YabA	SAUSA300_0463	0.290417	-1.63739	4.14871
Q2FF18	ATP synthase subunit a (ATP synthase F0 sector subunit a) (F-ATPase subunit 6)	atpB SAUSA300_2064	-4.0083	-1.65216	2.77365
A0A0H2XFK0	Panton-Valentine leukocidin, LukF-PV	lukF-PV SAUSA300_1381	-3.89586	-1.65323	2.21898
A0A0H2XHV5	6-phospho-N-acetylmuramidase (EC 3.2.1.-) (MurNAc 6P-GlcNAc glycosyl hydrolase) (MurNAc-6P glycosidase)	mupG SAUSA300_0192 NRS_202	-3.15328	-1.66301	2.23146
Q2FH89	Nuclease SbcCD subunit D	sbcD SAUSA300_1242	-0.369055	-1.68296	3.81587
A0A0H2XIK1	TIGR01741 family protein	SAUSA300_0298	0.786961	-1.70448	5.2628
Q2FJ78	Serine-aspartate repeat-containing protein D	sdrD SAUSA300_0547	-0.613218	-1.71109	3.06448
A0A0H2XI88	Transcriptional regulator, LysR family	SAUSA300_0658	0.54636	-1.71401	3.04998
A0A0H2XEL6	Uncharacterized protein	SAUSA300_1272	-1.23021	-1.72888	2.19566
A0A0H2XH30	Peptidase, M20/M25/M40 family (EC 3.5.1.14)	SAUSA300_0105	0.850603	-1.75294	4.28153
A0A0H2XIC7	Putative Na+/H+ antiporter	SAUSA300_2384	-1.89514	-1.7578	2.28963
A0A0H2XI18	Acyl-CoA dehydrogenase	SAUSA300_2236	-0.469274	-1.77578	2.79249
A0A0H2XGW1	Putative amino acid permease	SAUSA300_2265	-3.72928	-1.86527	2.593
A0A0H2XG23	Anaerobic ribonucleotide reductase, large subunit (EC 1.17.4.2)	nrdD SAUSA300_2551	0.864746	-1.86715	4.54796
A0A0H2XHF9	Putative cell wall enzyme EbsB	SAUSA300_1326	-0.653637	-1.89266	3.85371
A0A0H2XIB0	Transporter, CorA family	cobI SAUSA300_2323	-3.37767	-1.89858	2.69605
A0A0H2XI54	Nitrite reductase [NAD(P)H], small subunit (EC 1.7.1.4)	nirD SAUSA300_2345	0.188963	-1.90235	4.38518
A0A0H2XI75	Transcriptional regulator, LysR family	SAUSA300_2480	-0.65151	-1.90683	3.88366
A0A0H2XE79	Uncharacterized protein	SAUSA300_0233	-3.37066	-1.92956	3.43007
A0A0H2XF54	Bacterial luciferase family protein	SAUSA300_1580	-0.1492	-1.93018	3.41499
A0A0H2XID8	YycH protein	SAUSA300_0022	-1.36388	-1.96106	2.71993
A0A0H2XDZ6	Gamma-aminobutyrate permease	SAUSA300_1231	0.287561	-1.97384	3.76805
A0A0H2XFK7	Transcriptional regulator, MarR family	SAUSA300_2452	-0.898243	-1.99203	2.55144
A0A0H2XH39	Cell division protein FtsL	ftsL SAUSA300_1074	-4.12943	-2.00175	2.65678
A0A0H2XHA3	CHAP domain family	SAUSA300_0651	0.340359	-2.02737	6.26816
A0A0H2XH04	FeS cluster biogenesis domain-containing protein	SAUSA300_0843	-0.309261	-2.0281	4.96559
Q2FGC1	5-oxoprolinase subunit A (5-OPase subunit A) (EC 3.5.2.9) (5-oxoprolinase (ATP-hydrolyzing) subunit A)	pxpA SAUSA300_1562	-1.60473	-2.03937	2.62384
A0A0H2XHU0	Nitrite reductase [NAD(P)H], large subunit (EC 1.7.1.4)	nirB SAUSA300_2346	0.959751	-2.04146	5.58765
A0A0H2XIG3	Ribosomal RNA small subunit methyltransferase E (EC 2.1.1.193)	SAUSA300_1537	-0.340832	-2.05803	4.7562
A0A0H2XGR6	Molybdenum ABC transporter, ATP-binding protein ModC (EC 3.6.3.29)	modC SAUSA300_2228	-1.63062	-2.05886	3.09246
A0A0H2XKD6	TIGR01741 family protein	SAUSA300_0302	-0.796064	-2.06454	3.49809
Q2FH82	Glycerol-3-phosphate acyltransferase (Acyl-PO4 G3P acyltransferase) (Acyl-phosphate--glycerol-3-phosphate acyltransferase) (G3P acyltransferase) (GPAT) (EC 2.3.1.275) (Lysophosphatidic acid synthase) (LPA synthase)	plsY SAUSA300_1249	-1.58867	-2.08419	2.39411
Q2FFJ4	Aspartyl/glutamyl-tRNA(Asn/Gln) amidotransferase subunit C (Asp/Glu-ADT subunit C) (EC 6.3.5.-)	gatC SAUSA300_1882	-3.53442	-2.13603	2.6073
A0A0H2XI35	Phage protein	SAUSA300_0938	-0.839481	-2.1386	2.47175
A0A0H2XIY2	Cys-tRNA(Pro)/Cys-tRNA(Cys) deacylase (EC 4.2.-.-)	ybaK SAUSA300_0682	0.0256119	-2.13896	4.58143
A0A0H2XHY5	Uncharacterized protein	SAUSA300_2086	-1.53118	-2.14613	2.15264
A0A0H2XE92	Integral membrane protein	SAUSA300_2206	-1.26185	-2.16558	3.56627
A0A0H2XEK5	Ferrichrome transport ATP-binding protein fhuA	fhuA SAUSA300_0633	-1.19444	-2.19593	2.37273
A0A0H2XKJ8	Glycine betaine/carnitine/choline ABC transporter (EC 3.6.3.32)	opuCb SAUSA300_2392	-3.86024	-2.19675	2.62195
A0A0H2XFC8	Oxidoreductase, short chain dehydrogenase/reductase family	SAUSA300_2516	-1.46766	-2.29912	2.40624
A0A0H2XHI2	Thermonuclease (EC 3.1.31.1) (Micrococcal nuclease) (Staphylococcal nuclease)	nuc SAUSA300_0776	-1.34444	-2.30549	3.31635
A0A0H2XG03	Glycine cleavage H-protein	SAUSA300_0325	-0.113026	-2.30678	4.19544
A0A0H2XEK0	Anaerobic ribonucleoside-triphosphate reductase-activating protein (EC 1.97.1.-)	nrdG SAUSA300_2550	-1.3932	-2.34972	3.22959
A0A0H2XHV0	Transcriptional regulator, MarR family	SAUSA300_2459	-0.406782	-2.38112	3.34812
A0A0H2XF16	Multidrug resistance protein A, drug resistance transporter	SAUSA300_2299	0.154583	-2.38264	5.5446
A0A0H2XHR7	CDP-diacylglycerol--glycerol-3-phosphate 3-phosphatidyltransferase (EC 2.7.8.5)	pgsA SAUSA300_1176	-1.68937	-2.38445	3.11472
Q2FK96	Heme oxygenase (staphylobilin-producing) 2 (EC 1.14.99.48) (Heme-degrading monooxygenase 2) (Iron-regulated surface determinant 2) (Iron-responsive surface determinant 2)	isdI SAUSA300_0168	-0.651846	-2.39289	3.3132
A0A0H2XEF0	Alpha-amylase (EC 3.2.1.1)	SAUSA300_1456	-5.32963	-2.40408	5.41228
A0A0H2XJC3	Sensor protein VraS (EC 2.7.13.3)	vraS SAUSA300_1866	-2.40618	-2.4557	2.45109
Q2FHV6	Phosphopantetheine adenylyltransferase (EC 2.7.7.3) (Dephospho-CoA pyrophosphorylase) (Pantetheine-phosphate adenylyltransferase) (PPAT)	coaD SAUSA300_1024	-0.912376	-2.46684	3.25461
Q2FF34	Hydroxyethylthiazole kinase (EC 2.7.1.50) (4-methyl-5-beta-hydroxyethylthiazole kinase) (TH kinase) (Thz kinase)	thiM SAUSA300_2048	-1.93248	-2.51481	2.54524
A0A0H2XFD2	DUF2127 domain-containing protein	SAUSA300_0761	-1.37466	-2.55454	2.61644
Q2FH78	Protein GlcT	glcT SAUSA300_1253	-0.990564	-2.58516	3.4873
Q2FF66	3-isopropylmalate dehydrogenase (EC 1.1.1.85) (3-IPM-DH) (Beta-IPM dehydrogenase) (IMDH)	leuB SAUSA300_2011	-0.148647	-2.63647	2.11489
A0A0H2XFY9	Aminotransferase (EC 2.6.1.-)	SAUSA300_2497	0.0136013	-2.65277	3.95962
A0A0H2XDX4	Oligopeptide ABC transporter, permease protein	oppC SAUSA300_0896	-1.54834	-2.66519	3.40513
A0A0H2XFD8	Na+-translocating membrane potential-generating system MpsC domain-containing protein	SAUSA300_0427	-0.807234	-2.73162	5.1003
A0A0H2XHK2	Clumping factor B	clfB SAUSA300_2565	0.350056	-2.73318	4.72504
A0A0H2XJ07	Respiratory nitrate reductase, delta subunit	narJ SAUSA300_2341	-0.276037	-2.74449	6.42194
A0A0H2XF32	Endonuclease III (EC 4.2.99.18) (DNA-(apurinic or apyrimidinic site) lyase)	nth SAUSA300_1343	-1.9022	-2.76246	3.21183
A0A0H2XJX2	DNA-binding protein	SAUSA300_1203	-0.480156	-2.77861	2.85967
Q2FH09	Conserved virulence factor C	cvfC SAUSA300_1322	-0.22747	-2.78114	6.99326
A0A0H2XIY1	Hyaluronate lyase (EC 4.2.2.1)	hysA SAUSA300_2161	-1.1409	-2.7838	4.05731
A0A0H2XJ67	Putative mRNA interferase YoeB	SAUSA300_2352	-2.22849	-2.78755	3.02022
A0A0H2XFV0	Isoprenylcysteine carboxyl methyltransferase family protein	SAUSA300_0215	-1.87523	-2.80143	2.50066
A0A0H2XIH0	Putative membrane protein	SAUSA300_0230	-2.33606	-2.81886	2.21602
A0A0H2XHH0	Mini-ribonuclease 3 (Mini-3) (Mini-RNase 3) (EC 3.1.26.-) (Mini-RNase III) (Mini-III)	mrnC SAUSA300_0516	-5.83922	-2.83194	5.08768
A0A0H2XG56	Uroporphyrinogen-III synthase (EC 4.2.1.75)	hemD SAUSA300_1616	-2.45503	-2.85133	2.19023
A0A0H2XI33	5' nucleotidase family protein (EC 3.1.4.16)	SAUSA300_0147	-1.67323	-2.86054	3.94974
A0A0H2XGS6	TIGR01741 family protein	SAUSA300_0300	-0.492825	-2.88608	3.85333
Q2FJG2	Recombination protein RecR	recR SAUSA300_0454	-0.351873	-2.89367	4.76553
A0A0H2XG48	Ferrichrome transport permease protein fhuG	fhuG SAUSA300_0635	-1.00965	-2.92451	3.31169
Q2FIY0	Response regulator protein GraR (Glycopeptide resistance-associated protein R)	graR SAUSA300_0645	-0.317665	-2.92819	6.25486
A0A0H2XJZ0	FMN-dependent NADPH-azoreductase (NADPH-dependent flavo-azoreductase) (NADPH-flavin azoreductase)	SAUSA300_0340	-0.557674	-2.93431	4.70141
A0A0H2XGQ4	Hydrolase, CocE/NonD family	SAUSA300_2531	-2.66972	-2.9703	2.03463
A0A0H2XE76	Glyoxalase family protein (EC 4.4.1.5)	SAUSA300_1458	-0.595253	-3.00237	2.66252
A0A0H2XFW1	ABC-2 transporter permease	SAUSA300_0353	-1.9337	-3.01462	2.01207
A0A0H2XEU5	Excinuclease ABC subunit B	SAUSA300_0508	-1.30133	-3.02004	2.89511
A0A0H2XIQ4	DNA polymerase III subunit delta (EC 2.7.7.7)	holA SAUSA300_1546	-2.28361	-3.04383	3.16452
A0A0H2XGJ6	Phosphosugar-binding transcriptional regulator, RpiR family	SAUSA300_2264	-1.27991	-3.04919	4.63168
A0A0H2XHF8	DUF961 domain-containing protein	SAUSA300_1489	-1.68633	-3.05467	4.32998
A0A0H2XH58	tRNA threonylcarbamoyladenosine biosynthesis protein TsaE (t(6)A37 threonylcarbamoyladenosine biosynthesis protein TsaE)	SAUSA300_2005	-1.15035	-3.07329	3.31671
A0A0H2XFP7	Transcriptional regulator, MarR family	SAUSA300_0334	-1.45168	-3.0809	6.02926
A0A0H2XI61	Putative membrane protein	SAUSA300_2287	-1.57596	-3.10465	5.88294
A0A0H2XJC6	Pseudouridine-5'-phosphate glycosidase (PsiMP glycosidase) (EC 4.2.1.70)	psuG SAUSA300_0312	-2.80119	-3.10917	2.94145
A0A0H2XH94	ABC transporter permease protein	SAUSA300_0797	0.0515347	-3.11557	7.7282
Q2FDN2	Uncharacterized protein SAUSA300_2562	SAUSA300_2562	-0.317488	-3.11899	5.76777
A0A0H2XGB6	ABC transporter, permease protein	SAUSA300_2358	-1.48721	-3.17877	4.41367
A0A0H2XIP9	Magnesium transport protein CorA	corA SAUSA300_2293	-3.61902	-3.21922	2.95915
A0A0H2XEV7	Glycosyl transferase, group 2 family protein	SAUSA300_0689	-2.73704	-3.22556	2.63358
Q2FEM4	GTP 3',8-cyclase (EC 4.1.99.22) (Molybdenum cofactor biosynthesis protein A)	moaA SAUSA300_2219	-1.05448	-3.23596	4.26517
A0A0H2XGL7	Transcriptional regulator, Cro/CI family-related protein	SAUSA300_0350	-1.68839	-3.24162	4.43731
A0A0H2XJL5	DUF4242 domain-containing protein	SAUSA300_0173	-0.894533	-3.25841	5.20186
A0A0H2XG94	Transcriptional regulator, PadR family	SAUSA300_2625	-1.76774	-3.2729	2.81463
A0A0H2XJV4	PTS system, galactitol-specific enzyme II, B component (EC 2.7.1.69)	SAUSA300_0240	-2.73557	-3.29047	2.06942
Q2FJU6	Putative N-acetylmannosamine-6-phosphate 2-epimerase (EC 5.1.3.9) (ManNAc-6-P epimerase)	nanE SAUSA300_0318	-0.257963	-3.31009	2.98026
Q2FE14	Uncharacterized lipoprotein SAUSA300_2430	SAUSA300_2430	-1.52373	-3.31357	4.83824
Q2FF31	Probable transglycosylase SceD (EC 3.2.-.-)	sceD SAUSA300_2051	-1.49425	-3.35947	4.25906
A0A0H2XH61	HD domain protein	SAUSA300_2045	-1.10575	-3.42901	5.87001
A0A0H2XGC8	Peptide deformylase (PDF) (EC 3.5.1.88) (Polypeptide deformylase)	def SAUSA300_1108	-1.96313	-3.44083	2.90794
A0A0H2XIH9	Fibrinogen-binding protein	efb SAUSA300_1055	-2.78663	-3.47734	2.50797
A0A0H2XI82	o-succinylbenzoate synthase (OSB synthase) (OSBS) (EC 4.2.1.113) (4-(2'-carboxyphenyl)-4-oxybutyric acid synthase) (o-succinylbenzoic acid synthase)	menC SAUSA300_1735	-1.87216	-3.49387	3.89165
A0A0H2XFQ2	Cell-division initiation protein	SAUSA300_0485	-1.44304	-3.50318	2.47772
A0A0H2XFQ6	Alpha-acetolactate decarboxylase (EC 4.1.1.5)	budA SAUSA300_2536	-1.45433	-3.51352	2.61471
A0A0H2XGZ7	Aminotransferase, class V	SAUSA300_1662	-2.11364	-3.52304	2.625
A0A0H2XJK1	Uncharacterized protein	SAUSA300_0632	0.290417	-3.53461	7.39219
A0A0H2XHM6	TIGR01741 family protein	SAUSA300_0293	-1.93965	-3.58399	2.10263
A0A0H2XG26	Inosine-uridine preferring nucleoside hydrolase	SAUSA300_0237	-0.281134	-3.67544	4.93558
A0A0H2XDN5	Copper-sensing transcriptional repressor CsoR	SAUSA300_2043	-0.381243	-3.68399	6.11317
Q2FH17	UPF0346 protein SAUSA300_1314	SAUSA300_1314	-1.00907	-3.70351	4.13278
A0A0H2XI95	Alanine racemase (EC 5.1.1.1)	alr2 SAUSA300_1292	1.30967	-3.73918	7.21364
A0A0H2XHI8	Putative membrane protein	SAUSA300_0913	-0.262482	-3.77132	4.0333
A0A0H2XGR8	GCN5-related N-acetyltransferase	SAUSA300_0956	-0.310144	-3.80981	4.46805
A0A0H2XIB7	Putative acetyl-CoA C-acetyltransferase VraB	vraB SAUSA300_0560	-1.30184	-3.94798	3.83466
A0A0H2XG92	PhiSLT ORF144-like protein, putative lipoprotein	SAUSA300_1436	-2.14428	-3.95377	4.35308
A0A0H2XFI7	Secretory antigen SsaA	ssaA SAUSA300_2253	-3.98235	-3.98301	2.32392
A0A0H2XFR6	GntR family regulatory protein	SAUSA300_1914	-1.1454	-4.00346	2.42656
Q2FJ77	Serine-aspartate repeat-containing protein E	sdrE SAUSA300_0548	-0.849838	-4.04777	2.40296
A0A0H2XIR9	Uncharacterized protein	SAUSA300_2297	-2.32532	-4.15734	2.19357
A0A0H2XG33	Acetyl-CoA carboxylase, biotin carboxyl carrier protein	accB SAUSA300_1564	0.191521	-4.24975	5.0277
A0A0H2XHW3	Uncharacterized protein	SAUSA300_0027	-0.114181	-4.51951	5.51676
Q2FGE2	Protein GrpE (HSP-70 cofactor)	grpE SAUSA300_1541	-0.988304	-4.75291	3.51788
A0A0H2XHW5	Putative aromatic acid exporter C-terminal domain-containing protein	SAUSA300_1462	-3.54663	-5.13373	3.46318
A0A0H2XI02	5'-nucleotidase family protein	SAUSA300_0025	1.30766	-6.21714	5.42512

## Sheet: S7
Protein IDs	Protein description	Gene Names	LFQ intensity 880 BONCAT labelling	LFQ intensity 880 No - labelling	.-LOG(P-VALUE)
A0A0H2XF50	DNA-binding protein HU	hup SAUSA300_1362	7.47692	7.46902	2.81975
A0A0H2XHX6	Glyceraldehyde-3-phosphate dehydrogenase (EC 1.2.1.-)	gap SAUSA300_0756	7.72941	7.26943	2.56436
Q2FIL7	Enolase (EC 4.2.1.11) (2-phospho-D-glycerate hydro-lyase) (2-phosphoglycerate dehydratase)	eno SAUSA300_0760	6.94672	6.97024	2.01475
A0A0H2XHZ5	Fructose-bisphosphate aldolase (EC 4.1.2.13) (Fructose-1,6-bisphosphate aldolase)	fba SAUSA300_2079	7.02374	6.78634	3.36488
Q2FHI1	Elongation factor Ts (EF-Ts)	tsf SAUSA300_1150	6.69792	6.27357	3.51194
Q2FJN4	Alkyl hydroperoxide reductase C (EC 1.11.1.26) (Peroxiredoxin) (Thioredoxin peroxidase)	ahpC SAUSA300_0380	7.12017	6.24813	5.0138
Q2FK29	L-lactate dehydrogenase 1 (L-LDH 1) (EC 1.1.1.27)	ldh1 SAUSA300_0235	7.14777	5.98469	2.36259
Q2FJM6	Inosine-5'-monophosphate dehydrogenase (IMP dehydrogenase) (IMPD) (IMPDH) (EC 1.1.1.205)	guaB SAUSA300_0388	5.96093	5.95418	2.41296
Q2FEP0	Large ribosomal subunit protein uL4 (50S ribosomal protein L4)	rplD SAUSA300_2203	2.82983	5.91755	4.98729
Q2FEP5	Small ribosomal subunit protein uS3 (30S ribosomal protein S3)	rpsC SAUSA300_2198	3.3464	5.88637	2.72396
A0A0H2XHT7	Phosphocarrier protein HPr (Histidine-containing protein)	ptsH SAUSA300_0983	5.95304	5.87383	2.67716
Q2FER4	Small ribosomal subunit protein uS11 (30S ribosomal protein S11)	rpsK SAUSA300_2179	3.00618	5.82932	3.97911
A0A0H2XFH8	Pyruvate dehydrogenase E1 component subunit beta	pdhB SAUSA300_0994	5.65327	5.82393	2.33771
Q2FEP3	Small ribosomal subunit protein uS19 (30S ribosomal protein S19)	rpsS SAUSA300_2200	3.41867	5.81354	3.09717
A0A0H2XHC7	Large ribosomal subunit protein uL29	rpmC SAUSA300_2196	5.96265	5.77321	3.03942
A0A0H2XIQ2	Dihydrolipoyl dehydrogenase (EC 1.8.1.4)	lpdA SAUSA300_0996	6.01334	5.76283	3.25851
Q2FG40	Pyruvate kinase (PK) (EC 2.7.1.40)	pyk SAUSA300_1644	6.21004	5.75594	3.1731
Q2FEP2	Large ribosomal subunit protein uL2 (50S ribosomal protein L2)	rplB SAUSA300_2201	2.85387	5.75262	3.45199
Q2FEQ0	Large ribosomal subunit protein uL24 (50S ribosomal protein L24)	rplX SAUSA300_2193	2.9257	5.71484	2.81796
Q2FER3	Small ribosomal subunit protein uS13 (30S ribosomal protein S13)	rpsM SAUSA300_2180	3.34963	5.66757	3.21116
Q2FG18	Small ribosomal subunit protein uS4 (30S ribosomal protein S4)	rpsD SAUSA300_1666	1.98335	5.59228	5.83935
Q2FHG5	Small ribosomal subunit protein uS15 (30S ribosomal protein S15)	rpsO SAUSA300_1166	1.62871	5.57718	4.39099
Q2FGH0	Superoxide dismutase [Mn/Fe] 1 (EC 1.15.1.1)	sodA SAUSA300_1513	5.45928	5.57566	2.40718
Q2FEQ7	Large ribosomal subunit protein uL30 (50S ribosomal protein L30)	rpmD SAUSA300_2186	1.9754	5.56093	5.14938
Q2FG28	Putative universal stress protein SAUSA300_1656	SAUSA300_1656	6.98798	5.54009	5.27109
Q2FER5	DNA-directed RNA polymerase subunit alpha (RNAP subunit alpha) (EC 2.7.7.6) (RNA polymerase subunit alpha) (Transcriptase subunit alpha)	rpoA SAUSA300_2178	5.59888	5.52131	2.6386
A0A0H2XIV7	Ornithine carbamoyltransferase (OTCase) (EC 2.1.3.3)	arcB argF SAUSA300_2569	0.699242	5.51983	8.0181
Q2FEP1	Large ribosomal subunit protein uL23 (50S ribosomal protein L23)	rplW SAUSA300_2202	3.76211	5.48687	3.26937
Q2FJ95	Small ribosomal subunit protein uS12 (30S ribosomal protein S12)	rpsL SAUSA300_0530	1.65461	5.4444	4.68705
Q2FI05	Bifunctional purine biosynthesis protein PurH [Includes: Phosphoribosylaminoimidazolecarboxamide formyltransferase (EC 2.1.2.3) (AICAR transformylase); IMP cyclohydrolase (EC 3.5.4.10) (ATIC) (IMP synthase) (Inosinicase)]	purH SAUSA300_0975	5.50332	5.42314	2.14416
Q2FIM0	Phosphoglycerate kinase (EC 2.7.2.3)	pgk SAUSA300_0757	6.92601	5.40049	4.30116
Q2FG58	Large ribosomal subunit protein bL20 (50S ribosomal protein L20)	rplT SAUSA300_1625	2.78441	5.39998	3.53017
Q2FHJ7	Large ribosomal subunit protein bL19 (50S ribosomal protein L19)	rplS SAUSA300_1134	2.16539	5.39881	4.54623
Q2FFZ9	UPF0478 protein SAUSA300_1685	SAUSA300_1685	2.57037	5.39638	2.32532
Q2FES1	Large ribosomal subunit protein uL13 (50S ribosomal protein L13)	rplM SAUSA300_2172	5.57985	5.33727	3.15193
A0A0H2XEF6	Purine nucleoside phosphorylase DeoD-type (PNP) (EC 2.4.2.1)	deoD SAUSA300_2091	5.23781	5.29889	2.48926
Q2FGD8	Small ribosomal subunit protein bS20 (30S ribosomal protein S20)	rpsT SAUSA300_1545	5.72473	5.23738	3.46781
A0A0H2XJG3	Dihydrolipoamide acetyltransferase component of pyruvate dehydrogenase complex (EC 2.3.1.-)	SAUSA300_0995	5.29265	5.14015	3.04703
Q2FDT8	Probable transglycosylase IsaA (EC 3.2.-.-) (Immunodominant staphylococcal antigen A)	isaA SAUSA300_2506	2.83166	5.13956	4.44881
Q2FJA0	Large ribosomal subunit protein bL12 (50S ribosomal protein L7/L12)	rplL SAUSA300_0525	5.14796	5.10665	2.78906
Q2FF95	Chaperonin GroEL (EC 5.6.1.7) (60 kDa chaperonin) (Chaperonin-60) (Cpn60)	groEL groL SAUSA300_1982	6.60268	5.08914	5.47573
Q2FG82	Large ribosomal subunit protein bL27 (50S ribosomal protein L27)	rpmA SAUSA300_1601	1.54993	5.048	4.67895
A0A0H2XJ80	Arginine deiminase (ADI) (EC 3.5.3.6) (Arginine dihydrolase) (AD)	arcA SAUSA300_2570	-0.326656	5.04629	7.92039
Q2FEP6	Large ribosomal subunit protein uL16 (50S ribosomal protein L16)	rplP SAUSA300_2197	1.48167	4.95388	5.51961
Q2FIL9	Triosephosphate isomerase (TIM) (TPI) (EC 5.3.1.1) (Triose-phosphate isomerase)	tpiA SAUSA300_0758	7.14604	4.94274	5.3179
A0A0H2XH82	Putative lipoprotein	SAUSA300_0372	2.35047	4.89538	2.62146
Q2FF16	Uracil phosphoribosyltransferase (EC 2.4.2.9) (UMP pyrophosphorylase) (UPRTase)	upp SAUSA300_2066	5.01817	4.78393	2.73215
Q2FHK0	Small ribosomal subunit protein bS16 (30S ribosomal protein S16)	rpsP SAUSA300_1131	5.37634	4.75844	4.39714
Q2FGE3	Chaperone protein DnaK (HSP70) (Heat shock 70 kDa protein) (Heat shock protein 70)	dnaK SAUSA300_1540	6.6585	4.75658	6.57823
Q2FIM5	ATP-dependent Clp protease proteolytic subunit (EC 3.4.21.92) (Endopeptidase Clp)	clpP SAUSA300_0752	6.39781	4.75638	6.12981
A0A0H2XEY2	Thioredoxin family protein	SAUSA300_1909	5.82538	4.71555	4.92278
Q2FHT6	Thioredoxin (Trx)	trxA SAUSA300_1044	5.72465	4.67122	5.43706
A0A0H2XIH6	Transketolase (EC 2.2.1.1)	tkt SAUSA300_1239	5.04489	4.6696	3.17032
Q2FEN9	Large ribosomal subunit protein uL3 (50S ribosomal protein L3)	rplC SAUSA300_2204	2.85037	4.62858	2.06596
Q2FDQ4	Fructose-bisphosphate aldolase class 1 (EC 4.1.2.13) (Fructose-bisphosphate aldolase class I) (FBP aldolase)	fda SAUSA300_2540	6.1429	4.61044	6.43103
A0A0H2XK48	General stress protein 20U (EC 1.16.3.1)	dps SAUSA300_2092	5.45743	4.60243	4.58597
A0A0H2XET4	Transaldolase (EC 2.2.1.2)	SAUSA300_1725	4.85416	4.59168	3.65107
A0A0H2XJZ3	Phosphoenolpyruvate-protein phosphotransferase (EC 2.7.3.9) (Phosphotransferase system, enzyme I)	ptsI SAUSA300_0984	4.68705	4.58003	2.22458
Q2FJ89	Protein/nucleic acid deglycase HchA (EC 3.1.2.-) (EC 3.5.1.-) (EC 3.5.1.124) (Maillard deglycase)	hchA SAUSA300_0536	4.69857	4.56288	3.12825
Q2FG61	Trigger factor (TF) (EC 5.2.1.8) (PPIase)	tig SAUSA300_1622	4.76673	4.53612	2.99019
A0A0H2XH52	Glucosamine-6-phosphate isomerase	SAUSA300_1804	4.88754	4.53036	3.26233
Q2FIB3	Glucose-6-phosphate isomerase (GPI) (EC 5.3.1.9) (Phosphoglucose isomerase) (PGI) (Phosphohexose isomerase) (PHI)	pgi SAUSA300_0865	5.60098	4.53019	4.85398
Q2FI07	Phosphoribosylformylglycinamidine cyclo-ligase (EC 6.3.3.1) (AIR synthase) (AIRS) (Phosphoribosyl-aminoimidazole synthetase)	purM SAUSA300_0973	5.00002	4.50358	3.65327
Q2FE81	2,3-bisphosphoglycerate-dependent phosphoglycerate mutase (BPG-dependent PGAM) (PGAM) (Phosphoglyceromutase) (dPGM) (EC 5.4.2.11)	gpmA SAUSA300_2362	4.91895	4.50344	3.28036
A0A0H2XGZ9	Phosphoribosylformylglycinamidine synthase subunit PurS (FGAM synthase) (EC 6.3.5.3) (Formylglycinamide ribonucleotide amidotransferase subunit III) (FGAR amidotransferase III) (FGAR-AT III) (Phosphoribosylformylglycinamidine synthase subunit III)	purS SAUSA300_0969	6.04872	4.50303	5.76743
A0A0H2XFQ3	Cysteine synthase (EC 2.5.1.47)	cysK SAUSA300_0491	4.83438	4.48402	3.70862
A0A0H2XHL4	Phosphate acetyltransferase (EC 2.3.1.8) (Phosphotransacetylase)	pta SAUSA300_0570	4.50551	4.47276	2.65803
Q2FEI5	Putative formate dehydrogenase SAUSA300_2258 (EC 1.17.1.9)	SAUSA300_2258	1.87401	4.46203	3.7861
A0A0H2XEL7	Secretory antigen SsaA	ssaA SAUSA300_2249	-0.709863	4.45743	6.39286
A0A0H2XIC6	30S ribosomal protein S1	rpsA SAUSA300_1365	5.1784	4.44734	4.32644
Q2FG57	Large ribosomal subunit protein bL35 (50S ribosomal protein L35)	rpmI SAUSA300_1626	2.11346	4.43489	2.17383
Q2FIN9	Ribosome hibernation promotion factor (HPF) (Ribosome hibernation-promoting factor)	hpf SAUSA300_0736	5.10177	4.41938	3.66822
Q2FI09	Phosphoribosylformylglycinamidine synthase subunit PurL (FGAM synthase) (EC 6.3.5.3) (Formylglycinamide ribonucleotide amidotransferase subunit II) (FGAR amidotransferase II) (FGAR-AT II) (Glutamine amidotransferase PurL) (Phosphoribosylformylglycinamidine synthase subunit II)	purL SAUSA300_0971	4.57953	4.37867	2.73376
Q2FI12	Phosphoribosylaminoimidazole-succinocarboxamide synthase (EC 6.3.2.6) (SAICAR synthetase)	purC SAUSA300_0968	5.10829	4.37684	4.18572
Q2FF22	ATP synthase subunit alpha (EC 7.1.2.2) (ATP synthase F1 sector subunit alpha) (F-ATPase subunit alpha)	atpA SAUSA300_2060	4.39407	4.36946	2.42834
Q2FI10	Phosphoribosylformylglycinamidine synthase subunit PurQ (FGAM synthase) (EC 6.3.5.3) (Formylglycinamide ribonucleotide amidotransferase subunit I) (FGAR amidotransferase I) (FGAR-AT I) (Glutaminase PurQ) (EC 3.5.1.2) (Phosphoribosylformylglycinamidine synthase subunit I)	purQ SAUSA300_0970	5.32332	4.36631	5.33146
Q2FJ98	DNA-directed RNA polymerase subunit beta (RNAP subunit beta) (EC 2.7.7.6) (RNA polymerase subunit beta) (Transcriptase subunit beta)	rpoB SAUSA300_0527	2.19271	4.34772	2.55246
Q2FG54	Threonine--tRNA ligase (EC 6.1.1.3) (Threonyl-tRNA synthetase) (ThrRS)	thrS SAUSA300_1629	5.79797	4.34249	3.32981
Q2FH36	Cold shock protein CspA	cspA SAUSA300_1295	5.63574	4.33269	6.14802
Q2FJ70	3-hexulose-6-phosphate synthase (HPS) (EC 4.1.2.43) (D-arabino-3-hexulose-6-phosphate formaldehyde lyase)	SAUSA300_0555	4.3106	4.32941	2.57618
Q2FIA7	Uncharacterized protein SAUSA300_0871	SAUSA300_0871	5.3672	4.32349	4.64331
A0A0H2XFT3	DNA topoisomerase 4 subunit B (EC 5.6.2.2) (Topoisomerase IV subunit B)	parE SAUSA300_1250	1.91272	4.199	2.06311
A0A0H2XEI4	Transcription termination/antitermination protein NusG	nusG SAUSA300_0521	4.81181	4.18624	4.47572
Q2FI15	Bifunctional protein FolD [Includes: Methylenetetrahydrofolate dehydrogenase (EC 1.5.1.5); Methenyltetrahydrofolate cyclohydrolase (EC 3.5.4.9)]	folD SAUSA300_0965	4.60119	4.18431	3.55909
Q2FFJ6	Aspartyl/glutamyl-tRNA(Asn/Gln) amidotransferase subunit B (Asp/Glu-ADT subunit B) (EC 6.3.5.-)	gatB SAUSA300_1880	4.21615	4.15378	2.75626
A0A0H2XJ60	Putative arsenate reductase	SAUSA300_0790	4.98392	4.15146	4.77693
A0A0H2XI39	Alkaline shock response membrane anchor protein AmaP	SAUSA300_2144	-0.0274444	4.14102	5.89288
A0A0H2XGD7	ATP-dependent 6-phosphofructokinase (ATP-PFK) (Phosphofructokinase) (EC 2.7.1.11) (Phosphohexokinase)	pfkA SAUSA300_1645	5.43565	4.13886	4.51297
A0A0H2XFG6	YtxH domain-containing protein	SAUSA300_1698	0.671036	4.1059	4.55572
Q2FJ97	DNA-directed RNA polymerase subunit beta' (RNAP subunit beta') (EC 2.7.7.6) (RNA polymerase subunit beta') (Transcriptase subunit beta')	rpoC SAUSA300_0528	1.6295	4.06559	3.48837
A0A0H2XIS2	Branched-chain-amino-acid aminotransferase (EC 2.6.1.42)	ilvE SAUSA300_0539	4.19949	4.01942	2.97145
A0A0H2XGW5	ATP-dependent zinc metalloprotease FtsH (EC 3.4.24.-)	ftsH SAUSA300_0489	1.51949	4.00019	2.52937
Q2FEX1	Phosphoglucosamine mutase (EC 5.4.2.10)	glmM SAUSA300_2111	4.30916	3.97304	2.97068
A0A0H2XHQ4	Alkyl hydroperoxide reductase subunit F	ahpF SAUSA300_0379	5.12709	3.96915	5.35257
A0A0H2XH62	D-lactate dehydrogenase (EC 1.1.1.28) (D-specific 2-hydroxyacid dehydrogenase)	ddh SAUSA300_2463	6.46717	3.95344	3.41921
A0A0H2XKH5	Aconitate hydratase (Aconitase) (EC 4.2.1.3)	acnA SAUSA300_1246	5.40492	3.93615	5.68308
Q2FDM7	Carbamate kinase 2 (EC 2.7.2.2)	arcC2 SAUSA300_2567	-1.92941	3.92423	7.88437
Q2FI17	Probable quinol oxidase subunit 2 (EC 1.10.3.-) (Quinol oxidase polypeptide II)	qoxA SAUSA300_0963	1.5624	3.90651	3.07591
A0A0H2XIA8	Dihydroorotase (DHOase) (EC 3.5.2.3)	pyrC SAUSA300_1094	5.55782	3.88598	3.46891
A0A0H2XHQ2	Thioredoxin reductase (EC 1.8.1.9)	trxB SAUSA300_0747	5.33201	3.87744	6.18515
Q2FDQ7	L-lactate dehydrogenase 2 (L-LDH 2) (EC 1.1.1.27)	ldh2 SAUSA300_2537	6.15294	3.87526	5.51909
Q2FFJ5	Glutamyl-tRNA(Gln) amidotransferase subunit A (Glu-ADT subunit A) (EC 6.3.5.7)	gatA SAUSA300_1881	3.95613	3.87392	2.78967
A0A0H2XH09	Adenylate kinase (AK) (EC 2.7.4.3) (ATP-AMP transphosphorylase) (ATP:AMP phosphotransferase) (Adenylate monophosphate kinase)	adk SAUSA300_2183	4.04015	3.85771	3.10726
A0A0H2XI20	DUF2273 domain-containing protein	SAUSA300_2143	-4.58806	3.84835	9.58716
A0A0H2XHC4	2,3-bisphosphoglycerate-independent phosphoglycerate mutase (BPG-independent PGAM) (Phosphoglyceromutase) (iPGM) (EC 5.4.2.12)	gpmI SAUSA300_0759	5.16114	3.84612	3.57358
A0A0H2XGP1	Preprotein translocase, YajC subunit	yajC SAUSA300_1594	-0.881435	3.83322	7.83063
Q2FHL4	Large ribosomal subunit protein bL28 (50S ribosomal protein L28)	rpmB SAUSA300_1117	0.347737	3.83198	3.44493
Q2FGJ3	Elongation factor P (EF-P)	efp SAUSA300_1490	4.10996	3.79847	3.41569
A0A0H2XG38	Phage protein	SAUSA300_1904	-2.49907	3.78939	7.27674
A0A0H2XI52	YtxH domain-containing protein	SAUSA300_1863	0.114468	3.76787	3.69229
Q2FJP6	Small ribosomal subunit protein bS18 (30S ribosomal protein S18)	rpsR SAUSA300_0368	-0.209178	3.74426	4.58559
Q2FHH9	Ribosome-recycling factor (RRF) (Ribosome-releasing factor)	frr SAUSA300_1152	5.09251	3.73189	5.65143
Q2FF15	Serine hydroxymethyltransferase (SHMT) (Serine methylase) (EC 2.1.2.1)	glyA SAUSA300_2067	4.31125	3.73165	3.28113
Q2FJE4	Putative septation protein SpoVG	spoVG SAUSA300_0475	4.25362	3.71185	3.36251
Q2FF94	Co-chaperonin GroES (10 kDa chaperonin) (Chaperonin-10) (Cpn10)	groES groS SAUSA300_1983	6.53862	3.70506	7.39905
A0A0H2XH45	Putative lipoprotein	SAUSA300_0693	-2.25581	3.69808	4.9177
Q2FFY7	Putative dipeptidase SAUSA300_1697 (EC 3.4.13.-)	SAUSA300_1697	4.35016	3.66818	4.06599
A0A0H2XH50	1,4-dihydroxy-2-naphthoyl-CoA synthase (DHNA-CoA synthase) (EC 4.1.3.36)	menB SAUSA300_0948	4.66692	3.65209	4.41953
Q2FGE8	Small ribosomal subunit protein bS21 (30S ribosomal protein S21)	rpsU SAUSA300_1535	-1.26805	3.62574	6.06779
A0A0H2XJC5	rRNA adenine N-6-methyltransferase (EC 2.1.1.184) (Erythromycin resistance protein) (Macrolide-lincosamide-streptogramin B resistance protein)	ermC SAUSA300_pUSA030007	-0.331371	3.60765	4.15759
A0A0H2XGC3	Hypoxanthine phosphoribosyltransferase (EC 2.4.2.8)	hpt SAUSA300_0488	4.47397	3.596	4.44806
Q2FHI0	Uridylate kinase (UK) (EC 2.7.4.22) (Uridine monophosphate kinase) (UMP kinase) (UMPK)	pyrH SAUSA300_1151	3.94463	3.58821	3.71026
Q2FDS6	Uncharacterized hydrolase SAUSA300_2518 (EC 3.-.-.-)	SAUSA300_2518	4.18373	3.58614	3.9687
A0A0H2XFD1	Hydroxymethylglutaryl-CoA synthase (EC 2.3.3.10)	SAUSA300_2484	4.18949	3.58485	4.10854
A0A0H2XGZ0	pyridoxal kinase (EC 2.7.1.35) (PN/PL/PM kinase) (Pyridoxal kinase) (Pyridoxamine kinase) (Vitamin B6 kinase)	thiD SAUSA300_0562	4.27918	3.57579	3.50621
Q2FDV8	ATP-dependent Clp protease ATP-binding subunit ClpL	clpL SAUSA300_2486	5.81752	3.57475	5.72733
Q2FKP1	Large ribosomal subunit protein bL9 (50S ribosomal protein L9)	rplI SAUSA300_0015	5.42567	3.57302	7.16663
A0A0H2XHS2	Isocitrate dehydrogenase [NADP] (EC 1.1.1.42)	icd SAUSA300_1640	4.05953	3.56047	3.78962
Q2FJB5	ATP-dependent Clp protease ATP-binding subunit ClpC	clpC SAUSA300_0510	5.34807	3.54579	5.60077
A0A0H2XFT2	UPF0154 protein SAUSA300_1240	SAUSA300_1240	-3.72527	3.54525	4.73965
A0A0H2XHU3	Beta sliding clamp	dnaN SAUSA300_0002	4.72572	3.51469	5.3049
Q2FIC1	Putative peptidyl-prolyl cis-trans isomerase (PPIase) (EC 5.2.1.8) (Rotamase)	SAUSA300_0857	5.22998	3.47178	5.8979
A0A0H2XH20	Protein from nitrogen regulatory protein P-II (GLNB) family	SAUSA300_0460	3.49566	3.47048	2.62718
A0A0H2XDX3	Uncharacterized protein	SAUSA300_0274	0.855122	3.45701	3.19676
A0A0H2XGY0	FeS assembly protein SufD	sufD SAUSA300_0819	3.42182	3.45211	2.24218
Q2FIX0	Probable transcriptional regulatory protein SAUSA300_0655	SAUSA300_0655	4.31148	3.44767	4.21175
A0A0H2XHL5	Thiol peroxidase (Tpx) (EC 1.11.1.24) (Peroxiredoxin tpx) (Prx) (Thioredoxin peroxidase) (Thioredoxin-dependent peroxiredoxin)	tpx SAUSA300_1659	4.92842	3.43025	5.92886
Q2FEZ4	S-ribosylhomocysteine lyase (EC 4.4.1.21) (AI-2 synthesis protein) (Autoinducer-2 production protein LuxS)	luxS SAUSA300_2088	4.01975	3.43006	3.80178
Q2FG62	ATP-dependent Clp protease ATP-binding subunit ClpX	clpX SAUSA300_1621	3.17226	3.42958	2.02255
A0A0H2XJH3	Pyridoxamine 5'-phosphate oxidase N-terminal domain-containing protein	SAUSA300_2327	4.18212	3.41765	4.55172
Q2FKC0	Phosphopentomutase (EC 5.4.2.7) (Phosphodeoxyribomutase)	deoB SAUSA300_0141	3.94577	3.40688	3.55833
Q2FJC3	Lysine--tRNA ligase (EC 6.1.1.6) (Lysyl-tRNA synthetase) (LysRS)	lysS SAUSA300_0496	3.56494	3.4023	2.78926
A0A0H2XHA2	HTH-type transcriptional regulator SarS (Staphylococcal accessory regulator S)	SAUSA300_0114	0.46875	3.38076	4.50852
Q2FJC1	Pyridoxal 5'-phosphate synthase subunit PdxS (PLP synthase subunit PdxS) (EC 4.3.3.6) (Pdx1)	pdxS SAUSA300_0504	3.9167	3.37071	3.90649
Q2FDH4	UPF0312 protein SAUSA300_2620	SAUSA300_2620	3.10565	3.36801	2.04699
A0A0H2XI26	ribonucleoside-diphosphate reductase (EC 1.17.4.1)	SAUSA300_0717	0.212994	3.36671	5.00566
A0A0H2XH55	Cold shock protein CspA	SAUSA300_2639	4.18672	3.3611	4.57789
Q2FF06	Putative aldehyde dehydrogenase (EC 1.2.1.3)	SAUSA300_2076	3.31572	3.3608	2.38575
A0A0H2XFW9	Protein RecA (Recombinase A)	recA SAUSA300_1178	3.72128	3.35425	3.6533
A0A0H2XH57	HIT family protein	SAUSA300_1787	5.39616	3.33392	6.30636
Q2FF20	ATP synthase subunit b (ATP synthase F(0) sector subunit b) (ATPase subunit I) (F-type ATPase subunit b) (F-ATPase subunit b)	atpF SAUSA300_2062	-0.0582996	3.32879	3.28107
Q2FHG8	Ribosome-binding factor A	rbfA SAUSA300_1163	3.87481	3.32385	5.02966
A0A0H2XIA2	Deoxyribose-phosphate aldolase (DERA) (EC 4.1.2.4) (2-deoxy-D-ribose 5-phosphate aldolase) (Phosphodeoxyriboaldolase) (Deoxyriboaldolase)	deoC SAUSA300_0140	4.38093	3.32375	5.08305
A0A0H2XGT6	Carboxymuconolactone decarboxylase-like domain-containing protein	SAUSA300_2418	4.00413	3.30934	3.13291
A0A0H2XJ98	PTS system glucose-specific EIIA component (EIIA-Glc) (EIII-Glc) (Glucose-specific phosphotransferase enzyme IIA component)	crr SAUSA300_1315	4.94109	3.30559	6.47459
Q2FK15	Ribitol-5-phosphate cytidylyltransferase 1 (EC 2.7.7.40)	tarI1 SAUSA300_0249	4.2272	3.2837	4.60616
Q2FER2	Large ribosomal subunit protein bL36 (50S ribosomal protein L36)	rpmJ SAUSA300_2181	4.56002	3.2768	4.39646
A0A0H2XK08	Oxidoreductase, short chain dehydrogenase/reductase family	SAUSA300_2275	3.24169	3.26084	2.33795
A0A0H2XFX7	HTH-type transcriptional regulator rot (Repressor of toxins)	rot SAUSA300_1708	4.24128	3.23465	2.99576
Q2FII7	Glycine cleavage system H protein (Octanoyl/lipoyl carrier protein)	gcvH SAUSA300_0791	4.22429	3.20035	4.76744
A0A0H2XII8	Cold shock protein CspA	SAUSA300_0777	5.09656	3.19258	6.65934
Q2FHZ0	DNA-directed RNA polymerase subunit epsilon (RNAP epsilon subunit) (EC 2.7.7.6) (RNA polymerase epsilon subunit) (Transcriptase subunit epsilon)	rpoY SAUSA300_0990	0.976883	3.18124	2.12386
A0A0H2XJG9	Maebl	SAUSA300_1684	-1.71639	3.17474	5.0868
A0A0H2XH43	Catabolite control protein A	ccpA SAUSA300_1682	3.29901	3.16545	3.00621
A0A0H2XI68	Transcriptional regulatory protein SrrA (Staphylococcal respiratory response protein A)	srrA SAUSA300_1442	4.07843	3.16384	3.44477
Q2FEQ2	Small ribosomal subunit protein uS14B (30S ribosomal protein S14 type Z)	rpsZ rpsN1 SAUSA300_2191	0.0885491	3.15309	2.99667
Q2FIE1	D-alanyl carrier protein (DCP) (D-alanine--poly(phosphoribitol) ligase subunit 2)	dltC SAUSA300_0837	3.33718	3.13792	2.36302
Q2FEC8	Uncharacterized lipoprotein SAUSA300_2315	SAUSA300_2315	1.03254	3.12839	2.9247
A0A0H2XIT3	Diacetyl reductase [(S)-acetoin forming] (EC 1.1.1.304) (Acetoin(diacetyl) reductase) (Meso-2,3-butanediol dehydrogenase)	SAUSA300_0129	5.72279	3.11499	7.42165
A0A0H2XJW8	Putative pyridoxal phosphate-dependent acyltransferase	SAUSA300_0535	3.74153	3.10194	3.88034
A0A0H2XG74	Oxidoreductase, aldo/keto reductase family	SAUSA300_0688	4.10511	3.09664	4.6798
Q2FKQ0	DNA gyrase subunit A (EC 5.6.2.2)	gyrA SAUSA300_0006	0.603116	3.08488	3.57853
A0A0H2XKK6	nitric oxide dioxygenase (EC 1.14.12.17)	SAUSA300_0234	4.3485	3.05464	4.26306
A0A0H2XIH7	Phenylalanyl-tRNA synthetase (Beta subunit)	SAUSA300_1688	3.75713	3.05078	4.54254
Q2FI18	Probable quinol oxidase subunit 1 (EC 1.10.3.-) (Quinol oxidase polypeptide I)	qoxB SAUSA300_0962	-0.0873046	3.03373	3.67392
A0A0H2XJ76	Malonyl CoA-acyl carrier protein transacylase (EC 2.3.1.39)	fabD SAUSA300_1123	3.53016	2.98384	3.74622
A0A0H2XHJ3	Acetyltransferase, GNAT family	SAUSA300_1070	4.30161	2.98371	4.59584
Q2FF43	D-alanine--D-alanine ligase (EC 6.3.2.4) (D-Ala-D-Ala ligase) (D-alanylalanine synthetase)	ddl SAUSA300_2039	3.51315	2.98358	4.09015
A0A0H2XJ55	General stress protein 17M-like domain-containing protein	SAUSA300_0385	3.70628	2.98188	4.73775
Q2FJ29	Arginine--tRNA ligase (EC 6.1.1.19) (Arginyl-tRNA synthetase) (ArgRS)	argS SAUSA300_0596	3.18991	2.96175	3.06591
Q2FHK6	Acyl carrier protein (ACP)	acpP SAUSA300_1125	4.37747	2.92891	3.71897
Q2FEQ5	Large ribosomal subunit protein uL18 (50S ribosomal protein L18)	rplR SAUSA300_2188	3.15559	2.92756	2.7811
A0A0H2XK60	Uncharacterized protein	SAUSA300_0664	3.41292	2.9014	3.88641
A0A0H2XG98	Anti-sigma factor antagonist	rsbV SAUSA300_2024	4.20556	2.8787	5.44968
Q2FF45	DEAD-box ATP-dependent RNA helicase CshA (EC 3.6.4.13)	cshA SAUSA300_2037	0.420685	2.87491	2.2924
A0A0H2XHX1	Putative teichoic acid biosynthesis protein B	SAUSA300_0247	-0.742687	2.86119	5.21247
A0A0H2XEC3	Glutathione peroxidase	SAUSA300_1197	3.17769	2.8515	2.95272
Q2FEI9	Putative 2-hydroxyacid dehydrogenase SAUSA300_2254 (EC 1.1.1.-)	SAUSA300_2254	3.44106	2.85078	4.09706
A0A0H2XIK8	Type I restriction-modification enzyme, S subunit	hsdS SAUSA300_1751	-2.89705	2.82838	7.30325
Q2FDR0	3-methyl-2-oxobutanoate hydroxymethyltransferase (EC 2.1.2.11) (Ketopantoate hydroxymethyltransferase) (KPHMT)	panB SAUSA300_2534	2.80648	2.80615	2.25656
A0A0H2XI83	Zinc metallopeptidase	SAUSA300_1351	-1.82104	2.80222	5.92674
A0A0H2XGR7	Carboxyltransferase domain-containing protein	SAUSA300_0701	0.820752	2.78255	2.27952
A0A0H2XGA6	L-lactate permease	SAUSA300_2313	0.120259	2.78253	3.33945
A0A0H2XHY6	Urea amidolyase-related protein	SAUSA300_0702	-1.80374	2.77457	5.20373
Q2FH96	GMP reductase (EC 1.7.1.7) (Guanosine 5'-monophosphate oxidoreductase) (Guanosine monophosphate reductase)	guaC SAUSA300_1235	0.866889	2.76734	2.27586
A0A0H2XH21	Putative NADP-dependent malic enzyme	SAUSA300_1648	2.94523	2.76446	3.04895
A0A0H2XEA7	Signal peptidase I (EC 3.4.21.89)	spsB SAUSA300_0868	-1.024	2.717	5.36238
Q2FIA8	ATP-dependent helicase/nuclease subunit A (EC 3.1.-.-) (EC 5.6.2.4) (ATP-dependent helicase/nuclease AddA) (DNA 3'-5' helicase AddA)	addA rexA SAUSA300_0870	0.0574536	2.701	4.45612
Q2FFV6	S-adenosylmethionine synthase (AdoMet synthase) (EC 2.5.1.6) (MAT) (Methionine adenosyltransferase)	metK SAUSA300_1730	6.956	2.69972	9.19199
A0A0H2XHU1	succinate dehydrogenase (EC 1.3.5.1)	sdhA SAUSA300_1047	0.388451	2.69322	3.52753
P0C817	Phenol-soluble modulin alpha 4 peptide	psmA4 SAUSA300_0424.1	-4.38547	2.68849	7.09578
Q2FHV3	Large ribosomal subunit protein bL32 (50S ribosomal protein L32)	rpmF SAUSA300_1027	3.2861	2.68769	2.55215
Q2FFV5	Phosphoenolpyruvate carboxykinase (ATP) (PCK) (PEP carboxykinase) (PEPCK) (EC 4.1.1.49)	pckA SAUSA300_1731	0.550265	2.66133	2.72982
Q2FE72	Biotin synthase (EC 2.8.1.6)	bioB SAUSA300_2371	-4.42829	2.65721	2.28144
Q2FGA8	Alanine--tRNA ligase (EC 6.1.1.7) (Alanyl-tRNA synthetase) (AlaRS)	alaS SAUSA300_1575	2.8747	2.64194	2.14052
Q2FJM8	Xanthine phosphoribosyltransferase (XPRTase) (EC 2.4.2.22)	xpt SAUSA300_0386	4.08521	2.63177	5.46256
A0A0H2XJK0	Aminotransferase	SAUSA300_1916	2.95898	2.62898	2.55556
A0A0H2XHU6	D-alanine aminotransferase (EC 2.6.1.21)	dat SAUSA300_1696	3.62746	2.62806	4.76269
Q2FHP8	Cell division protein SepF	sepF SAUSA300_1083	2.55024	2.62318	2.47446
A0A0H2XIM7	Scaffold protein Nfu/NifU N-terminal domain-containing protein	SAUSA300_1323	3.80856	2.62308	5.79958
Q2FHP0	Bifunctional protein PyrR [Includes: Pyrimidine operon regulatory protein; Uracil phosphoribosyltransferase (UPRTase) (EC 2.4.2.9)]	pyrR SAUSA300_1091	3.44802	2.59629	2.40215
Q2FFQ0	UPF0342 protein SAUSA300_1795	SAUSA300_1795	3.24169	2.57366	2.51553
Q2FHF2	Ribonuclease Y (RNase Y) (EC 3.1.-.-) (Conserved virulence factor A)	rny cvfA SAUSA300_1179	0.178616	2.55891	3.28321
A0A0H2XGS1	Peptide methionine sulfoxide reductase MsrA (Protein-methionine-S-oxide reductase) (EC 1.8.4.11) (Peptide-methionine (S)-S-oxide reductase) (Peptide Met(O) reductase)	msrA SAUSA300_1317	2.94214	2.55481	3.0765
Q2FKC6	Superoxide dismutase [Mn/Fe] 2 (EC 1.15.1.1)	sodM SAUSA300_0135	2.71015	2.55425	2.76319
Q2FEM9	Lipid II:glycine glycyltransferase (EC 2.3.2.16) (Factor essential for expression of methicillin resistance X)	femX fmhB SAUSA300_2214	0.226805	2.54194	2.23754
A0A0H2XH40	Uncharacterized protein	SAUSA300_1304	2.82064	2.44845	3.08367
A0A0H2XH01	Signal recognition particle protein (EC 3.6.5.4) (Fifty-four homolog)	ffh SAUSA300_1130	0.187792	2.43295	2.64428
Q2FH47	Conserved virulence factor B	cvfB SAUSA300_1284	3.18217	2.42495	3.75701
Q2FHK9	Phosphate acyltransferase (EC 2.3.1.274) (Acyl-ACP phosphotransacylase) (Acyl-[acyl-carrier-protein]--phosphate acyltransferase) (Phosphate-acyl-ACP acyltransferase)	plsX SAUSA300_1122	2.42403	2.42195	2.36975
A0A0H2XJC0	SUF system FeS assembly protein, NifU family	SAUSA300_0821	3.00999	2.40881	3.71477
Q2FFH4	Uncharacterized protein SAUSA300_1902	SAUSA300_1902	2.57719	2.39109	2.4768
A0A0H2XHS7	thioredoxin-dependent peroxiredoxin (EC 1.11.1.24) (Thioredoxin peroxidase)	SAUSA300_1844	3.40969	2.37115	4.767
A0A0H2XI24	Aminopeptidase PepS (EC 3.4.11.-)	pepS SAUSA300_1860	2.69863	2.36507	3.17484
A0A0H2XIY8	Oxidoreductase, aldo/keto reductase family	SAUSA300_1450	2.78085	2.3583	3.76185
A0A0H2XIN7	Chorismate binding enzyme domain protein	SAUSA300_0699	-1.83768	2.3575	4.69394
A0A0H2XEF1	Pyruvate dehydrogenase E1 component subunit beta	SAUSA300_1465	2.43229	2.35324	3.06077
A0A0H2XHN0	Phosphoribosylglycinamide formyltransferase (EC 2.1.2.2) (5'-phosphoribosylglycinamide transformylase) (GAR transformylase) (GART)	purN SAUSA300_0974	3.4099	2.34088	4.79604
A0A0H2XED3	DUF47 domain-containing protein	SAUSA300_0649	-0.0241695	2.33772	3.12936
Q2FG49	Dephospho-CoA kinase (EC 2.7.1.24) (Dephosphocoenzyme A kinase)	coaE SAUSA300_1634	2.63123	2.33179	3.26645
Q2FH20	UDP-N-acetylglucosamine--N-acetylmuramyl-(pentapeptide) pyrophosphoryl-undecaprenol N-acetylglucosamine transferase (EC 2.4.1.227) (Undecaprenyl-PP-MurNAc-pentapeptide-UDPGlcNAc GlcNAc transferase)	murG SAUSA300_1311	-0.571039	2.31194	2.18419
A0A0H2XHW1	ABC transporter ATP-binding protein	SAUSA300_0620	-0.633365	2.30164	3.16384
A0A0H2XGT2	Transcriptional regulator, Fur family	SAUSA300_1448	3.70057	2.2974	5.08771
A0A0H2XJ83	Signal recognition particle receptor FtsY (SRP receptor) (EC 3.6.5.4)	ftsY SAUSA300_1128	2.7126	2.29212	3.62999
A0A0H2XGH6	Tautomerase (EC 5.3.2.-)	SAUSA300_1258	4.52067	2.27701	7.23391
A0A0H2XE39	Uncharacterized protein	SAUSA300_0592	-2.44599	2.26202	3.2755
A0A0H2XED7	DegV family protein	SAUSA300_0733	2.36347	2.26097	2.00681
A0A0H2XIQ1	Putative TrmH family tRNA/rRNA methyltransferase	SAUSA300_0517	2.74118	2.2578	3.58126
A0A0H2XGV7	Aminoacyltransferase FemA (EC 2.3.2.17) (Factor essential for expression of methicillin resistance A) (N-acetylmuramoyl-L-alanyl-D-glutamyl-L-lysyl-(N6-glycyl)-D-alanyl-D-alanine-diphosphoundecaprenyl-N-acetylglucosamine:glycine glycyltransferase)	femA SAUSA300_1269	-1.83112	2.25698	4.29905
Q2FHH4	DNA polymerase III PolC-type (PolIII) (EC 2.7.7.7)	polC SAUSA300_1157	-0.304822	2.20955	3.49314
Q2FIE5	Acid sugar phosphatase (EC 3.1.3.-)	nagD SAUSA300_0833	3.73671	2.19199	6.35251
A0A0H2XIX8	Putative lipoprotein	SAUSA300_0992	-0.660232	2.18756	2.20837
A0A0H2XJ64	DUF4889 domain-containing protein	SAUSA300_2328	-0.642066	2.18615	3.64659
A0A0H2XI32	peptidoglycan glycosyltransferase (EC 2.4.99.28)	pbp2 SAUSA300_1341	-0.236444	2.18063	2.79777
Q2FIT4	Response regulator SaeR (Staphylococcus exoprotein expression protein R)	saeR SAUSA300_0691	-3.73877	2.17979	2.94231
Q2FHU2	Phenylalanine--tRNA ligase beta subunit (EC 6.1.1.20) (Phenylalanyl-tRNA synthetase beta subunit) (PheRS)	pheT SAUSA300_1038	2.21474	2.16899	2.37044
A0A0H2XH96	DUF2750 domain-containing protein	SAUSA300_2085	2.97379	2.14781	3.04409
A0A0H2XHP8	proline dehydrogenase (EC 1.5.5.2)	putA SAUSA300_1711	-6.79412	2.14391	5.42931
Q2FHI7	Methylenetetrahydrofolate--tRNA-(uracil-5-)-methyltransferase TrmFO (EC 2.1.1.74) (Folate-dependent tRNA (uracil-5-)-methyltransferase) (Folate-dependent tRNA(M-5-U54)-methyltransferase)	trmFO gid SAUSA300_1144	-0.109613	2.13661	2.76038
Q2FFI3	NH(3)-dependent NAD(+) synthetase (EC 6.3.1.5)	nadE SAUSA300_1893	3.25691	2.1278	4.44463
A0A0H2XF10	Glycosyl transferase, group 2 family protein	SAUSA300_0252	-0.0545554	2.12392	2.15611
A0A0H2XH59	Uncharacterized protein	SAUSA300_2482	-4.15472	2.12183	7.83712
A0A0H2XHD3	NERD domain-containing protein	SAUSA300_1729	-0.527545	2.11441	2.96222
Q2FG83	GTPase Obg (EC 3.6.5.-) (GTP-binding protein Obg)	obg SAUSA300_1600	2.19582	2.10595	2.58975
A0A0H2XGB3	Pyrroline-5-carboxylate reductase (P5C reductase) (P5CR) (EC 1.5.1.2) (PCA reductase)	proC SAUSA300_1452	2.83134	2.099	3.99283
A0A0H2XJG5	Alpha/beta hydrolase fold-3 domain-containing protein	SAUSA300_2473	-0.388286	2.09714	2.91902
A0A0H2XGI9	MutT/nudix family protein	SAUSA300_1624	3.84713	2.08981	5.41799
Q2FK73	PTS system glucose-specific EIICBA component (EC 2.7.1.199) (EIICBA-Glc) (EII-Glc) (EIICBA-Glc 1) [Includes: Glucose permease IIC component (PTS system glucose-specific EIIC component); Glucose-specific phosphotransferase enzyme IIB component (PTS system glucose-specific EIIB component); Glucose-specific phosphotransferase enzyme IIA component (PTS system glucose-specific EIIA component)]	ptsG glcA SAUSA300_0191	-0.992303	2.08943	4.09002
A0A0H2XI62	dITP/XTP pyrophosphatase (EC 3.6.1.66) (Non-canonical purine NTP pyrophosphatase) (Non-standard purine NTP pyrophosphatase) (Nucleoside-triphosphate diphosphatase) (Nucleoside-triphosphate pyrophosphatase) (NTPase)	SAUSA300_1050	2.66617	2.06969	3.69203
A0A0H2XGA5	(d)CMP kinase (EC 2.7.4.25)	cmk SAUSA300_1367	2.36806	2.06269	3.25188
A0A0H2XFQ7	Transporter, TRAP family	SAUSA300_1064	-4.77745	2.06019	5.89421
A0A0H2XFV1	HAD-superfamily hydrolase, subfamily IA, variant 1	SAUSA300_0540	2.5334	2.0595	2.94405
A0A0H2XH86	6-phospho-beta-glucosidase (EC 3.2.1.86)	bglA SAUSA300_0260	-0.185201	2.04933	2.02406
A0A0H2XI69	Putative glutamyl aminopeptidase	SAUSA300_1261	3.00818	2.02389	4.13195
Q2FF25	ATP synthase epsilon chain (ATP synthase F1 sector epsilon subunit) (F-ATPase epsilon subunit)	atpC SAUSA300_2057	3.16962	2.01539	4.64719
A0A0H2XK09	Type II NADH:quinone oxidoreductase (EC 1.6.5.9) (NDH-2)	SAUSA300_0841	2.05497	2.01294	2.44661
Q2FH32	TelA-like protein SAUSA300_1299	SAUSA300_1299	2.00955	2.00099	2.57269
A0A0H2XI81	Nicotinate phosphoribosyltransferase (EC 6.3.4.21)	SAUSA300_1894	2.35041	1.99046	2.06316
A0A0H2XFT9	Lipoprotein	SAUSA300_0437	-0.315937	1.98861	2.0667
Q2FGL3	Arginine repressor	argR SAUSA300_1469	2.4759	1.98658	2.9614
Q2FF00	Probable DNA-directed RNA polymerase subunit delta (RNAP delta factor)	rpoE SAUSA300_2082	2.39343	1.98065	4.31929
A0A0H2XGC9	DNA-binding response regulator	vraR SAUSA300_1865	2.41213	1.97743	3.42852
A0A0H2XIJ3	Bifunctional autolysin (EC 3.2.1.96) (EC 3.5.1.28)	atl SAUSA300_0955	-3.88786	1.97473	6.64247
A0A0H2XGB2	Uncharacterized protein	SAUSA300_1495	-7.02674	1.97152	6.0698
Q2FEW1	Probable uridylyltransferase SAUSA300_2130 (EC 2.7.7.-)	SAUSA300_2130	2.71587	1.94654	4.04308
Q2FGG0	Putative pyruvate, phosphate dikinase regulatory protein (PPDK regulatory protein) (EC 2.7.11.32) (EC 2.7.4.27)	SAUSA300_1523	2.32955	1.91704	3.20227
A0A0H2XH25	TIGR01741 family protein	SAUSA300_0289	3.16817	1.9142	5.40317
Q2FH15	Peptide methionine sulfoxide reductase MsrB (EC 1.8.4.12) (Peptide-methionine (R)-S-oxide reductase)	msrB SAUSA300_1316	4.60251	1.89192	7.16406
A0A0H2XJ48	Rrf2 family transcriptional regulator	SAUSA300_1583	3.31102	1.89056	6.16383
A0A0H2XJP5	Aspartate-semialdehyde dehydrogenase (ASA dehydrogenase) (ASADH) (EC 1.2.1.11) (Aspartate-beta-semialdehyde dehydrogenase)	asd SAUSA300_1287	2.03417	1.88403	2.46787
A0A0H2XGT0	SIS domain protein	SAUSA300_0556	2.92095	1.88154	4.37886
Q2FF10	Peptide chain release factor 1 (RF-1)	prfA SAUSA300_2072	2.28041	1.87023	3.35272
Q2FDY2	Putative NAD(P)H nitroreductase SAUSA300_2462 (EC 1.-.-.-)	SAUSA300_2462	3.91792	1.85795	6.03771
A0A0H2XGH4	Amidohydrolase family protein	SAUSA300_2517	2.03471	1.85032	2.776
Q2FHM9	Guanylate kinase (EC 2.7.4.8) (GMP kinase)	gmk SAUSA300_1102	2.30109	1.83998	3.43124
Q2FGC5	5'-methylthioadenosine/S-adenosylhomocysteine nucleosidase (MTA/SAH nucleosidase) (MTAN) (EC 3.2.2.9) (5'-deoxyadenosine nucleosidase) (DOA nucleosidase) (dAdo nucleosidase) (5'-methylthioadenosine nucleosidase) (MTA nucleosidase) (S-adenosylhomocysteine nucleosidase) (AdoHcy nucleosidase) (SAH nucleosidase) (SRH nucleosidase)	mtnN SAUSA300_1558	1.99756	1.83403	3.06657
A0A0H2XK89	Para-aminobenzoate synthase, glutamine amidotransferase, component II (EC 4.1.3.27)	pabA SAUSA300_0698	-0.333879	1.8329	2.60499
A0A0H2XFJ1	lipoate--protein ligase (EC 6.3.1.20)	SAUSA300_0930	2.46067	1.81505	3.99894
A0A0H2XFG0	Iron compound ABC transporter, iron compound-binding protein	SAUSA300_2235	-1.18313	1.814	3.77496
Q2FEX4	Mannitol-1-phosphate 5-dehydrogenase (EC 1.1.1.17)	mtlD SAUSA300_2108	2.1384	1.80982	2.96009
Q2FGA9	UPF0297 protein SAUSA300_1574	SAUSA300_1574	3.18014	1.7852	4.05535
A0A0H2XIB2	Uncharacterized protein	SAUSA300_2378	-0.651783	1.77117	2.90011
A0A0H2XHR6	Putative long chain fatty acid-CoA ligase VraA (Acyl-CoA synthetase)	SAUSA300_2542	1.88857	1.75823	2.33819
A0A0H2XG46	Putative oxidoreductase	SAUSA300_0329	2.29381	1.75101	3.32059
A0A0H2XI92	1-acyl-sn-glycerol-3-phosphate acyltransferases (EC 2.3.1.51)	SAUSA300_1673	-1.95245	1.74763	3.72882
A0A0H2XIC4	DNA-binding protein	SAUSA300_0383	2.66894	1.74508	4.57572
Q2FJC9	33 kDa chaperonin (Heat shock protein 33 homolog) (HSP33)	hslO SAUSA300_0490	2.57011	1.7407	4.02839
A0A0H2XH08	Accessory gene regulator protein A	agrA SAUSA300_1992	-2.88666	1.7272	2.46604
A0A0H2XGS5	Coproporphyrin III ferrochelatase (EC 4.99.1.9)	hemH cpfC SAUSA300_1782	2.58321	1.72711	3.94188
A0A0H2XHA0	EVE domain-containing protein	SAUSA300_2094	-0.158109	1.72364	2.26729
A0A0H2XFB2	Uncharacterized protein	SAUSA300_2284	3.4419	1.71675	3.5831
Q2FHQ9	Transcriptional regulator MraZ	mraZ SAUSA300_1072	2.3356	1.7059	3.16871
A0A0H2XHM1	Delta-aminolevulinic acid dehydratase (EC 4.2.1.24)	hemB SAUSA300_1615	2.67879	1.70115	4.87
A0A0H2XHW0	Glyceraldehyde-3-phosphate dehydrogenase (EC 1.2.1.-)	gap SAUSA300_1633	-0.758541	1.70022	3.23915
Q2FG94	D-aminoacyl-tRNA deacylase (DTD) (EC 3.1.1.96) (Gly-tRNA(Ala) deacylase)	dtd SAUSA300_1589	1.9219	1.69915	3.37832
Q2FG96	Histidine--tRNA ligase (EC 6.1.1.21) (Histidyl-tRNA synthetase) (HisRS)	hisS SAUSA300_1587	1.92707	1.69437	2.72005
A0A0H2XFP3	Deoxyribose-phosphate aldolase (DERA) (EC 4.1.2.4) (2-deoxy-D-ribose 5-phosphate aldolase) (Phosphodeoxyriboaldolase) (Deoxyriboaldolase)	deoC SAUSA300_2090	2.2664	1.69367	3.00723
A0A0H2XIS0	Uncharacterized protein	SAUSA300_1230	2.28113	1.69009	2.35246
A0A0H2XER4	AcrB/AcrD/AcrF family protein	SAUSA300_2213	-1.91507	1.64854	3.31651
A0A0H2XH00	Fibrinogen-binding protein	SAUSA300_1052	-4.0269	1.64567	5.78412
A0A0H2XGD8	Aldo/keto reductase family protein	SAUSA300_0589	2.28543	1.64429	3.97993
A0A0H2XFE1	PepSY domain-containing protein	SAUSA300_1692	-2.20428	1.64052	3.42732
Q2FG95	Probable cell wall amidase LytH (EC 3.5.1.-)	lytH SAUSA300_1588	-1.77486	1.63976	3.71946
Q2FFX3	6,7-dimethyl-8-ribityllumazine synthase (DMRL synthase) (LS) (Lumazine synthase) (EC 2.5.1.78)	ribH SAUSA300_1712	-1.25364	1.63265	4.71101
A0A0H2XI16	Hydrolase, TatD family (EC 3.1.21.-)	SAUSA300_0468	2.04005	1.61381	3.64394
Q2FK58	FMN-dependent NADH:quinone oxidoreductase (EC 1.6.5.-) (Azo-dye reductase) (FMN-dependent NADH-azo compound oxidoreductase) (FMN-dependent NADH-azoreductase) (EC 1.7.1.17)	azoR SAUSA300_0206	2.07701	1.61149	3.57544
A0A0H2XJZ8	UDP-N-acetylmuramoyl-tripeptide--D-alanyl-D-alanine ligase (EC 6.3.2.10) (D-alanyl-D-alanine-adding enzyme)	murF SAUSA300_2038	1.62136	1.60851	2.36621
A0A0H2XDR6	DNA topoisomerase 4 subunit A (EC 5.6.2.2) (Topoisomerase IV subunit A)	parC SAUSA300_1251	-0.658901	1.60766	2.20738
A0A0H2XG88	Methionine aminopeptidase (MAP) (MetAP) (EC 3.4.11.18) (Peptidase M)	map SAUSA300_1869	2.61131	1.60651	4.11385
A0A0H2XEK9	Fumarate hydratase class II (Fumarase C) (EC 4.2.1.2) (Aerobic fumarase) (Iron-independent fumarase)	fumC SAUSA300_1801	2.58295	1.6006	4.50177
A0A0H2XKC5	ABC transporter, ATP-binding protein	SAUSA300_0630	-3.96782	1.59787	6.19041
A0A0H2XKG5	GTP pyrophosphokinase (EC 2.7.6.5) ((p)ppGpp synthase) (ATP:GTP 3'-pyrophosphotransferase) (ppGpp synthase I)	SAUSA300_1590	-2.52316	1.58935	3.1063
Q2FG37	Acetyl-coenzyme A carboxylase carboxyl transferase subunit beta (ACCase subunit beta) (Acetyl-CoA carboxylase carboxyltransferase subunit beta) (EC 2.1.3.15)	accD SAUSA300_1647	-0.579715	1.58898	2.1798
A0A0H2XHH2	Ornithine carbamoyltransferase (OTCase) (EC 2.1.3.3)	argF SAUSA300_1062	-2.49469	1.58675	7.28277
A0A0H2XIW5	Pseudouridine synthase (EC 5.4.99.-)	SAUSA300_1090	1.61417	1.56625	2.19068
Q2FF36	Membrane protein insertase YidC (Foldase YidC) (Membrane integrase YidC) (Membrane protein YidC)	yidC SAUSA300_2046	-2.64849	1.5657	5.7938
Q2FIM4	Epimerase family protein SAUSA300_0753	SAUSA300_0753	-3.29791	1.56448	4.20817
Q2FHI4	ATP-dependent protease ATPase subunit HslU (Unfoldase HslU)	hslU SAUSA300_1147	1.83609	1.56164	2.88066
A0A0H2XF42	Cytochrome D ubiquinol oxidase, subunit I (EC 1.10.3.-)	SAUSA300_0986	4.19673	1.5586	5.02044
A0A0H2XI06	Uncharacterized protein	SAUSA300_1554	2.96861	1.5566	5.33561
A0A0H2XDW9	DinB-like domain-containing protein	SAUSA300_2626	2.89142	1.52082	4.61252
Q2FG30	Uncharacterized peptidase SAUSA300_1654 (EC 3.4.-.-)	SAUSA300_1654	2.0129	1.5102	2.91473
A0A0H2XH34	Protein DltD	dltD SAUSA300_0838	-4.47602	1.49925	2.16752
A0A0H2XFK6	N-acetylglucosaminyldiphosphoundecaprenol N-acetyl-beta-D-mannosaminyltransferase (EC 2.4.1.187) (N-acetylmannosaminyltransferase) (UDP-N-acetylmannosamine transferase) (UDP-N-acetylmannosamine:N-acetylglucosaminyl pyrophosphorylundecaprenol N-acetylmannosaminyltransferase)	tagA SAUSA300_0623	-3.67258	1.49735	4.25098
A0A0H2XFR7	Chaperone protein ClpB	clpB SAUSA300_0877	4.6246	1.48917	6.85057
Q2FGE4	Chaperone protein DnaJ	dnaJ SAUSA300_1539	3.68922	1.48862	6.46919
A0A0H2XFJ9	Peptidase, M20/M25/M40 family	SAUSA300_1460	1.70329	1.48368	2.72611
A0A0H2XJ57	Oligopeptide ABC transporter, ATP-binding protein	oppF SAUSA300_0890	-1.09324	1.46369	2.42589
A0A0H2XID7	Oligopeptide ABC transporter, permease protein	oppB SAUSA300_0887	-4.03262	1.46327	7.09769
A0A0H2XFR6	GntR family regulatory protein	SAUSA300_1914	1.49418	1.46132	2.7448
A0A0H2XEN6	Putative membrane protein	SAUSA300_1864	-2.65449	1.45614	3.31555
Q2FGA5	tRNA-specific 2-thiouridylase MnmA (EC 2.8.1.13)	mnmA SAUSA300_1578	-0.654674	1.44708	2.97021
A0A0H2XHQ5	NERD domain-containing protein	SAUSA300_1223	-2.06301	1.42403	3.52133
Q2FF68	Ketol-acid reductoisomerase (NADP(+)) (KARI) (EC 1.1.1.86) (Acetohydroxy-acid isomeroreductase) (AHIR) (Alpha-keto-beta-hydroxylacyl reductoisomerase) (Ketol-acid reductoisomerase type 1) (Ketol-acid reductoisomerase type I)	ilvC SAUSA300_2009	-3.11642	1.42272	2.6052
Q2FF78	Redox-sensing transcriptional repressor Rex	rex SAUSA300_1999	1.58505	1.42218	2.92503
A0A0H2XDI1	Zn-binding lipoprotein adcA-like protein	SAUSA300_2351	-0.598962	1.4086	2.91849
A0A0H2XJR2	Pyridine nucleotide-disulfide oxidoreductase (EC 1.8.1.9)	SAUSA300_1369	1.88853	1.40217	3.04649
A0A0H2XI70	Potassium uptake protein	trkA SAUSA300_0988	1.82259	1.40025	3.83556
A0A0H2XEG8	Acetyltransferase, GNAT family (EC 2.3.1.-)	SAUSA300_0785	-2.58042	1.38056	3.60925
A0A0H2XHQ0	Putative transcriptional regulator	SAUSA300_2259	-1.27547	1.3771	2.29147
A0A0H2XIC0	Mannosyl-glycoprotein endo-beta-N-acetylglucosamidase-like domain-containing protein	SAUSA300_1720	-1.61532	1.35564	4.27256
Q2FIE9	Lipoyl synthase (EC 2.8.1.8) (Lip-syn) (LS) (Lipoate synthase) (Lipoic acid synthase) (Sulfur insertion protein LipA)	lipA SAUSA300_0829	1.4305	1.35334	2.25424
A0A0H2XEP1	Uncharacterized protein	SAUSA300_0003	2.71657	1.34771	5.35092
Q2FJQ7	5-methyltetrahydropteroyltriglutamate--homocysteine methyltransferase (EC 2.1.1.14) (Cobalamin-independent methionine synthase) (Methionine synthase, vitamin-B12 independent isozyme)	metE SAUSA300_0357	-2.35465	1.34719	3.68005
Q2FJU9	N-acetylneuraminate lyase (NAL) (Neu5Ac lyase) (EC 4.1.3.3) (N-acetylneuraminate pyruvate-lyase) (N-acetylneuraminic acid aldolase) (Sialate lyase) (Sialic acid aldolase) (Sialic acid lyase)	nanA SAUSA300_0315	-1.0412	1.33504	3.28129
Q2FIQ3	UDP-N-acetylenolpyruvoylglucosamine reductase (EC 1.3.1.98) (UDP-N-acetylmuramate dehydrogenase)	murB SAUSA300_0722	2.14764	1.33484	4.23974
Q2FHU3	Phenylalanine--tRNA ligase alpha subunit (EC 6.1.1.20) (Phenylalanyl-tRNA synthetase alpha subunit) (PheRS)	pheS SAUSA300_1037	2.77011	1.33386	4.83378
A0A0H2XH98	8-oxo-dGTP diphosphatase (EC 3.6.1.55)	SAUSA300_2432	2.08972	1.32539	4.08541
A0A0H2XHN2	Haloacid dehalogenase-like hydrolase	SAUSA300_2102	1.7995	1.30761	3.60873
A0A0H2XE20	Uncharacterized protein	SAUSA300_2295	1.6078	1.30289	3.06196
A0A0H2XIP0	phosphoenolpyruvate--glycerone phosphotransferase (EC 2.7.1.121)	SAUSA300_0638	4.02301	1.29887	4.54354
Q2FIP5	Uncharacterized membrane protein SAUSA300_0730	SAUSA300_0730	-3.83656	1.29205	6.11189
A0A0H2XIU2	Monooxygenase family protein (EC 1.14.13.-)	SAUSA300_2255	-2.40355	1.29176	4.99429
A0A0H2XHS5	Putative thioredoxin	SAUSA300_0789	5.79024	1.2802	9.70775
Q2FJH7	N-acetylmuramoyl-L-alanine amidase sle1 (EC 3.5.1.28)	sle1 aaa SAUSA300_0438	-3.62096	1.26954	6.41884
A0A0H2XGZ2	Uncharacterized protein	SAUSA300_1011	2.29416	1.26525	4.55951
Q2FG88	Queuine tRNA-ribosyltransferase (EC 2.4.2.29) (Guanine insertion enzyme) (tRNA-guanine transglycosylase)	tgt SAUSA300_1595	-0.799953	1.2652	2.00943
A0A0H2XHF6	Secretory antigen SsaA	SAUSA300_2503	-3.33898	1.25473	4.07328
Q2FG66	Porphobilinogen deaminase (PBG) (EC 2.5.1.61) (Hydroxymethylbilane synthase) (HMBS) (Pre-uroporphyrinogen synthase)	hemC SAUSA300_1617	1.7883	1.24548	4.02413
A0A0H2XEJ0	Uncharacterized protein	SAUSA300_2158	-0.827556	1.24496	2.0231
A0A0H2XJA6	TIGR01741 family protein	SAUSA300_0301	-0.41082	1.24313	2.80191
Q2FFL4	Low molecular weight protein-tyrosine-phosphatase PtpA (EC 3.1.3.48) (Phosphotyrosine phosphatase A) (PTPase A)	ptpA SAUSA300_1862	2.2383	1.23241	4.58686
A0A0H2XFE7	Glycosyl transferase, group 1 family protein (EC 2.4.1.5, EC 2.4.1.52)	SAUSA300_0939	-5.30055	1.2288	4.49601
A0A0H2XHC8	Putative iron compound ABC transporter, iron compound-binding protein	SAUSA300_0598	-0.34143	1.22642	2.6638
Q2FFJ1	DNA ligase (EC 6.5.1.2) (Polydeoxyribonucleotide synthase [NAD(+)])	ligA SAUSA300_1885	1.5021	1.20848	2.979
A0A0H2XII1	Menaquinone biosynthesis methyltransferase ubiE (EC 2.1.1.-)	ubiE SAUSA300_1360	-1.69575	1.18425	4.42557
A0A0H2XFG7	Glycerol uptake facilitator	glpF SAUSA300_1191	-2.39914	1.17842	3.42738
A0A0H2XFU7	Aldehyde dehydrogenase	aldA2 SAUSA300_1901	-1.81996	1.17476	2.75414
A0A0H2XFR9	YwpF protein	SAUSA300_2053	2.26433	1.17206	4.07814
A0A0H2XGC0	Putative adenylate cyclase	SAUSA300_0905	1.30559	1.16646	2.622
A0A0H2XGI5	NADH-dependent flavin oxidoreductase	SAUSA300_0859	1.34107	1.14925	3.12968
Q2FHE2	DNA mismatch repair protein MutL	mutL SAUSA300_1189	-1.19501	1.14823	4.6288
A0A0H2XJM2	site-specific DNA-methyltransferase (adenine-specific) (EC 2.1.1.72)	hsdM SAUSA300_1752	1.03104	1.14776	2.07566
A0A0H2XIX9	Phage protein	SAUSA300_1215	3.98925	1.1348	7.30881
A0A0H2XH28	Uncharacterized protein	SAUSA300_1160	1.5312	1.13112	3.46886
Q2FHY3	UPF0223 protein SAUSA300_0997	SAUSA300_0997	1.09817	1.13004	2.10814
A0A0H2XHN9	Thiamine-binding protein domain-containing protein	SAUSA300_1506	2.15925	1.12744	4.67061
Q2FG85	Holliday junction branch migration complex subunit RuvA	ruvA SAUSA300_1598	1.04102	1.12091	2.03085
Q2FIG2	UPF0337 protein SAUSA300_0816	SAUSA300_0816	-3.59678	1.111	5.30668
A0A0H2XHG8	Putative membrane protein	SAUSA300_1910	-2.7177	1.0615	4.34836
A0A0H2XEB3	Cytosolic protein	SAUSA300_0439	-2.46391	1.04418	4.10357
A0A0H2XG49	Adenosylmethionine-8-amino-7-oxononanoate aminotransferase (EC 2.6.1.62) (7,8-diamino-pelargonic acid aminotransferase) (DAPA AT) (DAPA aminotransferase) (7,8-diaminononanoate synthase) (DANS) (Diaminopelargonic acid synthase)	bioA SAUSA300_2372	-4.84639	1.0259	3.52293
A0A0H2XEQ6	Peptide methionine sulfoxide reductase MsrA (Protein-methionine-S-oxide reductase) (EC 1.8.4.11) (Peptide-methionine (S)-S-oxide reductase) (Peptide Met(O) reductase)	msrA SAUSA300_1256	2.11692	1.02574	4.68077
Q2FIT5	Histidine protein kinase SaeS (EC 2.7.13.3) (Sensor protein SaeS) (Staphylococcus exoprotein expression protein S)	saeS SAUSA300_0690	-3.57699	1.02326	6.0862
A0A0H2XFM1	Putative DNA replication protein DnaD	SAUSA300_1344	1.3433	1.02107	3.02675
A0A0H2XIJ5	Oligopeptide ABC transporter, substrate-binding protein	oppA SAUSA300_0891	-1.74407	1.01797	3.24026
A0A0H2XHY4	Penicillin-binding protein 2 (EC 3.4.16.4)	mecA SAUSA300_0032	-5.41532	1.01173	5.75024
Q2FF28	3-hydroxyacyl-[acyl-carrier-protein] dehydratase FabZ (EC 4.2.1.59) ((3R)-hydroxymyristoyl-[acyl-carrier-protein] dehydratase) ((3R)-hydroxymyristoyl-ACP dehydrase) (Beta-hydroxyacyl-ACP dehydratase)	fabZ SAUSA300_2054	1.61579	0.998979	3.10208
A0A0H2XGS8	Uncharacterized protein YhaN AAA domain-containing protein	SAUSA300_1792	-1.77612	0.996446	2.36616
A0A0H2XIC9	Putative teichoic acid biosynthesis protein	SAUSA300_0251	-2.87472	0.99598	4.60887
Q2FJJ6	Uncharacterized lipoprotein SAUSA300_0419	SAUSA300_0419	0.822962	0.994685	2.56565
A0A0H2XIE3	Bacillithiol biosynthesis deacetylase BshB2	SAUSA300_0552	1.74162	0.983295	4.40137
Q2FI57	Peptide chain release factor 3 (RF-3)	prfC SAUSA300_0921	-0.865993	0.95375	2.48684
A0A0H2XI00	Alkaline phosphatase synthesis transcriptional regulatory protein PhoP	phoP SAUSA300_1639	1.22739	0.950977	2.75005
A0A0H2XIR0	Alcohol dehydrogenase, zinc-containing	SAUSA300_2147	2.53022	0.945464	5.42461
A0A0H2XK42	Amino acid ABC transporter, amino acid-binding protein	SAUSA300_2359	-4.53583	0.944179	4.65405
A0A0H2XKF0	Pyrimidine nucleoside transport protein	nupC SAUSA300_0506	-2.39567	0.942514	4.26142
A0A0H2XGN7	Putative thioredoxin	SAUSA300_1690	4.59885	0.926307	7.78782
A0A0H2XDU9	Class I SAM-dependent rRNA methyltransferase	SAUSA300_0981	-1.674	0.922227	2.77704
A0A0H2XFM8	Acetyltransferase, GNAT family	SAUSA300_1312	1.02066	0.915019	2.03203
Q2FJN3	NADPH-dependent oxidoreductase (EC 1.6.-.-)	nfrA SAUSA300_0381	1.28948	0.910028	2.63774
A0A0H2XDE9	Acetyltransferase, GNAT family	SAUSA300_2083	1.52187	0.909587	4.1768
A0A0H2XKF5	YdhG-like domain-containing protein	SAUSA300_2394	1.63254	0.905515	3.35147
A0A0H2XIF7	Ribitol-5-phosphate cytidylyltransferase (EC 2.7.7.40)	tarI SAUSA300_0245	1.9183	0.904578	3.7493
A0A0H2XIA9	Protein translocase subunit SecY	secY SAUSA300_2184	-3.30025	0.896615	3.58587
A0A0H2XJV8	Cyclic-di-AMP phosphodiesterase (EC 3.1.4.-)	SAUSA300_0014	-3.61704	0.88989	3.89508
Q2FEU3	6-phospho-beta-galactosidase (EC 3.2.1.85) (Beta-D-phosphogalactoside galactohydrolase) (PGALase) (P-beta-Gal) (PBG)	lacG SAUSA300_2149	0.688967	0.888551	2.45193
A0A0H2XFJ8	Uracil permease	pyrP SAUSA300_1092	-3.62052	0.886989	3.46489
Q2FHI8	DNA topoisomerase 1 (EC 5.6.2.1) (DNA topoisomerase I) (Omega-protein) (Relaxing enzyme) (Swivelase) (Untwisting enzyme)	topA SAUSA300_1143	-6.64945	0.881339	2.93838
A0A0H2XIN4	Amino acid/peptide transporter (Peptide:H+ symporter)	SAUSA300_0712	-3.3155	0.876624	4.7671
A0A0H2XHV2	Glycine betaine transporter opuD	opuD SAUSA300_1245	-4.20534	0.867147	4.73517
Q2FGL9	Bacilliredoxin SAUSA300_1463	SAUSA300_1463	5.12556	0.859258	8.69605
A0A0H2XFN8	Isochorismatase family protein	SAUSA300_2580	1.01381	0.853898	2.13337
A0A0H2XJD2	Zinc metalloprotease (EC 3.4.24.-)	SAUSA300_1155	-4.27984	0.84892	3.63442
A0A0H2XE88	YpoC-like domain-containing protein	SAUSA300_1342	1.60966	0.837585	4.05446
Q2FHM2	Methionyl-tRNA formyltransferase (EC 2.1.2.9)	fmt SAUSA300_1109	1.2402	0.809526	3.14868
A0A0H2XJ11	Phage protein	SAUSA300_1057	2.25864	0.79395	5.32056
A0A0H2XFM2	Polyprenyl synthetase	SAUSA300_1359	-3.22533	0.792878	4.74036
A0A0H2XFF6	Global transcriptional regulator Spx	spxA spx SAUSA300_0898	2.17399	0.78037	5.58021
A0A0H2XJX6	Aminotransferase, class V (EC 1.12.-.-)	SAUSA300_1669	-1.94665	0.769025	2.93403
A0A0H2XEA4	Biofilm operon icaADBC HTH-type negative transcriptional regulator IcaR (Intercellular adhesion protein R)	tetR SAUSA300_2599	1.2399	0.764171	2.59641
A0A0H2XIT5	PTS system, trehalose-specific IIBC component (EC 2.7.1.69)	treP SAUSA300_0448	-6.57059	0.76259	3.79506
A0A0H2XFL4	Glycerophosphoryl diester phosphodiesterase family protein	SAUSA300_1020	-1.53108	0.750245	2.13845
Q2FI59	UDP-N-acetylmuramoyl-L-alanyl-D-glutamate--L-lysine ligase (EC 6.3.2.7) (L-lysine-adding enzyme) (UDP-MurNAc-L-Ala-D-Glu:L-Lys ligase) (UDP-MurNAc-tripeptide synthetase) (UDP-N-acetylmuramyl-tripeptide synthetase)	murE SAUSA300_0919	0.766892	0.748464	2.12429
P0C7Y0	Phenol-soluble modulin alpha 1 peptide	psmA1 SAUSA300_0424.4	-3.77456	0.738721	5.21551
Q2FDH3	Lactonase drp35 (EC 3.1.1.-)	drp35 SAUSA300_2621	-1.30893	0.719602	2.4323
A0A0H2XIU4	Diadenylate cyclase (DAC) (EC 2.7.7.85) (Cyclic-di-AMP synthase) (c-di-AMP synthase)	dacA SAUSA300_2113	-2.51595	0.718661	2.60108
Q2FDM8	HTH-type transcriptional regulator ArcR	arcR SAUSA300_2566	-2.87668	0.703653	5.22245
A0A0H2XI55	Inositol monophosphatase family protein (EC 3.1.3.25)	SAUSA300_2260	-2.06866	0.701623	3.5041
A0A0H2XH81	Heat shock protein	SAUSA300_2332	3.03245	0.699462	7.31615
A0A0H2XGN0	Glycosyl transferase, group 1 family protein	SAUSA300_0550	-2.805	0.690343	2.36592
Q2FFN4	Peroxide-responsive repressor PerR	perR SAUSA300_1842	0.67924	0.677167	3.06148
A0A0H2XIX0	Uncharacterized protein	SAUSA300_1665	1.08603	0.675616	3.32215
A0A0H2XFB7	Dihydroxyacetone kinase, DhaL subunit (EC 2.7.1.-)	SAUSA300_0637	-2.24979	0.672252	2.9902
A0A0H2XIF3	THIF-type NAD/FAD binding fold domain-containing protein	SAUSA300_1585	0.842532	0.667905	2.31979
Q2FGE5	Ribosomal protein L11 methyltransferase (L11 Mtase) (EC 2.1.1.-)	prmA SAUSA300_1538	1.38505	0.662698	3.96022
A0A0H2XI51	HTH deoR-type domain-containing protein	SAUSA300_2261	-1.50739	0.650384	2.26757
Q2FGB1	UPF0473 protein SAUSA300_1572	SAUSA300_1572	3.83021	0.632781	6.28632
A0A0H2XJU8	Lytic regulatory protein	SAUSA300_2100	-4.03706	0.630983	3.73874
A0A0H2XIN9	Amino acid carrier protein	SAUSA300_1252	-4.74438	0.623632	3.69635
A0A0H2XGF5	Biotin carboxyl carrier protein of acetyl-CoA carboxylase	accB SAUSA300_1476	3.42845	0.614354	4.72796
Q2FF09	Thymidine kinase (EC 2.7.1.21)	tdk SAUSA300_2073	1.85415	0.61152	4.95451
A0A0H2XF73	Protein phosphatase 2C domain protein	SAUSA300_1112	1.04038	0.610437	3.60539
A0A0H2XJH8	Peptidase M20 domain-containing protein 2	SAUSA300_2087	0.465203	0.588842	2.14813
Q2FGB6	Transcription elongation factor GreA (Transcript cleavage factor GreA)	greA SAUSA300_1567	3.72621	0.580787	7.89527
Q2FF71	Dihydroxy-acid dehydratase (DAD) (EC 4.2.1.9)	ilvD SAUSA300_2006	-3.41716	0.561889	3.76811
A0A0H2XGN6	Phosphotransferase system, N-acetylglucosamine-specific IIBC component (EC 2.7.1.69)	nagE SAUSA300_1672	-2.80802	0.556705	4.06827
A0A0H2XE01	RNA polymerase sigma factor	rpoF SAUSA300_2022	0.608752	0.529855	2.13587
Q2FJ71	Glucosamine-6-phosphate deaminase (EC 3.5.99.6) (GlcN6P deaminase) (GNPDA) (Glucosamine-6-phosphate isomerase)	nagB SAUSA300_0554	0.535965	0.517287	2.67533
A0A0H2XDX1	Ribose-5-phosphate isomerase A (EC 5.3.1.6) (Phosphoriboisomerase A) (PRI)	rpiA SAUSA300_2283	3.68963	0.507299	6.7959
A0A0H2XHH8	Pyridoxal phosphate homeostasis protein (PLP homeostasis protein)	SAUSA300_1082	1.49481	0.506717	4.3229
A0A0H2XEU8	Permease	SAUSA300_1277	-2.85478	0.500383	3.46211
Q2FH34	Acylphosphatase (EC 3.6.1.7) (Acylphosphate phosphohydrolase)	acyP SAUSA300_1297	2.19227	0.490937	7.41421
Q2FDE8	tRNA modification GTPase MnmE (EC 3.6.-.-)	mnmE trmE SAUSA300_2646	0.559235	0.490129	2.44305
Q2FJG0	Thymidylate kinase (EC 2.7.4.9) (dTMP kinase)	tmk SAUSA300_0459	0.976727	0.479728	3.34325
A0A0H2XFG3	ComE operon protein 2	SAUSA300_1548	1.18132	0.469922	3.01113
A0A0H2XEU4	Oligopeptide ABC transporter, permease protein	oppC SAUSA300_0888	-2.08843	0.465667	3.13208
A0A0H2XGM0	NAD dependent epimerase/dehydratase family protein	SAUSA300_2387	1.3559	0.463647	4.62274
A0A0H2XE76	Glyoxalase family protein (EC 4.4.1.5)	SAUSA300_1458	2.28508	0.458623	5.55844
Q2FJC0	Pyridoxal 5'-phosphate synthase subunit PdxT (EC 4.3.3.6) (Pdx2) (Pyridoxal 5'-phosphate synthase glutaminase subunit) (EC 3.5.1.2)	pdxT SAUSA300_0505	1.92445	0.457496	6.40997
A0A0H2XI94	Glyoxalase family protein (EC 1.13.11.39)	SAUSA300_2461	0.549532	0.452071	2.15312
A0A0H2XIK5	Uncharacterized protein	SAUSA300_2080	1.72776	0.424567	5.11601
A0A0H2XH90	3-hydroxy-3-methylglutaryl coenzyme A reductase (HMG-CoA reductase) (EC 1.1.1.88)	SAUSA300_2483	1.73645	0.423644	5.05155
A0A0H2XFI1	Replicative DNA helicase (EC 5.6.2.3)	dnaB SAUSA300_0016	1.15132	0.422721	3.27905
A0A0H2XIL8	Serine hydrolase family protein	SAUSA300_1780	-1.27643	0.421025	2.44995
A0A0H2XG67	Metal-dependent hydrolase	SAUSA300_1850	-3.78987	0.41871	6.44425
A0A0H2XHU7	DUF177 domain-containing protein	SAUSA300_1026	1.52416	0.4167	4.58771
A0A0H2XJF1	ATP-dependent dethiobiotin synthetase BioD (EC 6.3.3.3) (DTB synthetase) (DTBS) (Dethiobiotin synthase)	bioD SAUSA300_2373	-1.83406	0.416391	2.02083
Q2FJE9	Ribosomal RNA small subunit methyltransferase A (EC 2.1.1.182) (16S rRNA (adenine(1518)-N(6)/adenine(1519)-N(6))-dimethyltransferase) (16S rRNA dimethyladenosine transferase) (16S rRNA dimethylase) (S-adenosylmethionine-6-N', N'-adenosyl(rRNA) dimethyltransferase)	rsmA ksgA SAUSA300_0470	0.742419	0.394567	3.2773
Q2FI23	Uncharacterized protein SAUSA300_0957	SAUSA300_0957	-1.40231	0.391502	2.17645
Q2FI72	UPF0738 protein SAUSA300_0906	SAUSA300_0906	1.2233	0.383531	3.42375
A0A0H2XDY4	Uncharacterized protein	SAUSA300_1908	-5.01564	0.381787	3.79776
A0A0H2XJC2	Staphylococcal accessory regulator	SAUSA300_2218	-2.19002	0.37145	3.67469
A0A0H2XGU3	Uncharacterized protein	SAUSA300_1859	1.33422	0.368014	3.42387
A0A0H2XF86	Molybdopterin molybdenumtransferase (EC 2.10.1.1)	moeA SAUSA300_2224	2.15652	0.367694	5.80391
A0A0H2XFL7	Putative hemin transport system permease protein HrtB	SAUSA300_0308	-3.23831	0.359189	5.25672
A0A0H2XEP7	Acetyltransferase family protein	SAUSA300_2460	4.23662	0.350227	8.63457
A0A0H2XGG9	N-acetylglucosamine-6-phosphate deacetylase (EC 3.5.1.25)	nagA SAUSA300_0686	1.54995	0.349336	4.74331
A0A0H2XHI8	Putative membrane protein	SAUSA300_0913	-4.62346	0.348687	3.67659
A0A0H2XJN3	Glycolytic operon regulator	SAUSA300_0755	0.986697	0.345521	2.30861
A0A0H2XFK1	Activator of Hsp90 ATPase homologue 1/2-like C-terminal domain-containing protein	SAUSA300_2350	1.54801	0.327865	5.08164
A0A0H2XFY8	GTP cyclohydrolase 1 type 2 homolog	SAUSA300_1519	0.306334	0.321929	2.24976
A0A0H2XG68	Phi77 ORF011-like protein, phage transcriptional repressor	SAUSA300_1969	0.573205	0.315723	2.30284
A0A0H2XKA8	Type I restriction enzyme endonuclease subunit (R protein) (EC 3.1.21.3) (Type-1 restriction enzyme R protein)	hsdR SAUSA300_0196	-2.42322	0.308822	2.11434
Q2FH10	Bacilliredoxin SAUSA300_1321	SAUSA300_1321	3.99426	0.30832	8.9683
A0A0H2XFZ6	Transcriptional regulator	SAUSA300_0958	-3.2934	0.306987	5.42438
A0A0H2XG55	UPF0291 protein SAUSA300_1238	SAUSA300_1238	-2.32081	0.280372	2.52018
Q2FHH3	Ribosome maturation factor RimP	rimP SAUSA300_1158	1.20567	0.278756	5.37688
A0A0H2XGG5	non-specific serine/threonine protein kinase (EC 2.7.11.1)	pknB SAUSA300_1113	-3.76728	0.267392	3.82787
A0A0H2XH92	Transcriptional regulator	SAUSA300_0042	-2.03983	0.232845	2.6329
Q2FF14	UPF0340 protein SAUSA300_2068	SAUSA300_2068	-2.30233	0.2273	2.83936
A0A0H2XK95	Putative endoribonuclease L-PSP	SAUSA300_0474	1.02409	0.224918	2.63835
A0A0H2XJE4	Glycerol uptake operon antiterminator regulatory protein	glpP SAUSA300_1190	-3.06667	0.197179	3.34589
A0A0H2XJL0	Carboxylesterase (EC 3.1.1.1)	est SAUSA300_0763	0.832285	0.174672	3.44926
A0A0H2XFU3	Peptidase M16 C-terminal domain-containing protein	SAUSA300_1171	-2.03634	0.174031	2.17362
Q2FJD8	Transcription-repair-coupling factor (TRCF) (EC 3.6.4.-)	mfd SAUSA300_0481	-1.6955	0.165589	2.07301
Q2FH83	Uncharacterized protein SAUSA300_1248	SAUSA300_1248	3.19234	0.149297	7.06422
Q2FJ74	GTP cyclohydrolase FolE2 (EC 3.5.4.16)	folE2 SAUSA300_0551	2.11858	0.148366	5.49989
A0A0H2XE12	DUF86 domain-containing protein	SAUSA300_0832	1.98836	0.145477	5.63713
A0A0H2XI35	Phage protein	SAUSA300_0938	2.16124	0.143888	6.55608
Q2FFM1	Monofunctional glycosyltransferase (MGT) (EC 2.4.99.28) (Peptidoglycan TGase)	mgt SAUSA300_1855	-4.22562	0.136111	3.19483
A0A0H2XI65	Putative transporter	SAUSA300_2417	-4.88377	0.126025	3.64673
A0A0H2XGI7	CDP-glycerol glycerophosphotransferase family protein	SAUSA300_2314	-3.89707	0.11758	5.21669
Q2FIL2	SsrA-binding protein (Small protein B)	smpB SAUSA300_0765	-4.73324	0.113483	3.23037
A0A0H2XHM3	Quaternary amine transport ATP-binding protein (EC 7.6.2.9)	opuCa SAUSA300_2393	1.99882	0.0980369	5.54655
A0A0H2XH58	tRNA threonylcarbamoyladenosine biosynthesis protein TsaE (t(6)A37 threonylcarbamoyladenosine biosynthesis protein TsaE)	SAUSA300_2005	0.566702	0.0955269	2.76532
A0A0H2XI72	triacylglycerol lipase (EC 3.1.1.3)	SAUSA300_0320	-5.11746	0.081155	3.68528
A0A0H2XGW7	Putative lipoprotein	SAUSA300_1492	-4.42715	0.0793964	2.71166
A0A0H2XDD9	Metallo-beta-lactamase domain-containing protein	SAUSA300_1505	1.3462	0.0686084	4.48307
A0A0H2XHQ6	Ferric uptake regulation protein	fur SAUSA300_1514	0.481646	0.0655529	2.92992
A0A0H2XG42	Putative chromosome partioning protein, ParB family	SAUSA300_2643	0.322657	0.051078	2.77702
Q2FGA1	UPF0337 protein SAUSA300_1582	SAUSA300_1582	-3.07932	0.0486843	4.42726
A0A0H2XIF0	MutT/nudix family protein (EC 3.6.1.-)	SAUSA300_0440	0.980187	0.0439846	4.69891
A0A0H2XFJ6	Aldo/keto reductase family protein (EC 1.1.1.218)	SAUSA300_2159	1.38719	0.0328266	5.40548
Q2FHM0	Probable dual-specificity RNA methyltransferase RlmN (EC 2.1.1.192) (23S rRNA (adenine(2503)-C(2))-methyltransferase) (23S rRNA m2A2503 methyltransferase) (Ribosomal RNA large subunit methyltransferase N) (tRNA (adenine(37)-C(2))-methyltransferase) (tRNA m2A37 methyltransferase)	rlmN SAUSA300_1111	-2.45723	0.0325233	2.27995
A0A0H2XIW6	RNA-binding S4 domain-containing protein	SAUSA300_0484	2.04626	0.0193416	6.71582
A0A0H2XJC7	Hydrolase, HAD-superfamily, subfamily IIIA (EC 3.1.3.-)	SAUSA300_1557	-4.80828	0.012603	4.62717
A0A0H2XG72	D-serine/D-alanine/glycine transporter	SAUSA300_1642	-4.51327	0.00634686	5.39585
A0A0H2XGC7	Hydrolase, alpha/beta hydrolase fold family (EC 3.4.11.5)	SAUSA300_0604	-3.03916	0.0020229	6.34842
A0A0H2XE00	2-dehydropantoate 2-reductase (EC 1.1.1.169) (Ketopantoate reductase)	panE SAUSA300_2535	-2.72802	-0.00541767	3.46281
Q2FK11	Iron-sulfur cluster repair protein ScdA	scdA SAUSA300_0253	3.3046	-0.00738796	6.11251
A0A0H2XHE7	Rhodanese-like domain protein	SAUSA300_1703	1.65215	-0.00925716	5.27183
A0A0H2XH30	Peptidase, M20/M25/M40 family (EC 3.5.1.14)	SAUSA300_0105	2.44669	-0.00967296	5.59162
A0A0H2XFJ4	Gcp-like domain-containing protein	SAUSA300_2004	0.422802	-0.0128983	4.04127
A0A0H2XG96	Uncharacterized protein	SAUSA300_0086	3.07797	-0.0161312	7.3406
A0A0H2XIU5	Uncharacterized protein	SAUSA300_1175	-5.12505	-0.0239819	3.35774
A0A0H2XG13	Acetyltransferase, GNAT family	SAUSA300_0343	0.12216	-0.0239819	2.48968
A0A0H2XJ20	DoxX family protein	SAUSA300_2592	-4.25768	-0.0304001	3.56957
A0A0H2XGE3	Thermonuclease (EC 3.1.31.1) (Micrococcal nuclease) (Staphylococcal nuclease)	nuc SAUSA300_1222	-4.28086	-0.0342015	4.51597
A0A0H2XHE8	MutT/nudix family protein (EC 3.6.1.13)	SAUSA300_1449	2.15287	-0.041726	6.0162
A0A0H2XIY3	HAD-superfamily hydrolase, subfamily IA, variant 1	SAUSA300_0557	1.33179	-0.0535706	3.42498
Q2FIC6	Na(+)/H(+) antiporter subunit D1 (Mnh complex subunit D1)	mnhD1 SAUSA300_0852	-3.96048	-0.0539997	6.75178
A0A0H2XEE2	Zinc-type alcohol dehydrogenase-like protein	SAUSA300_2146	-0.0400691	-0.0658367	2.60315
A0A0H2XFI2	BD-FAE-like domain-containing protein	SAUSA300_0321	0.242043	-0.0720089	2.72848
A0A0H2XFS3	Putative lipoprotein	SAUSA300_2354	-3.67963	-0.0954216	3.50511
Q2FIR4	Putative lipid kinase SAUSA300_0711 (EC 2.7.1.-)	SAUSA300_0711	-0.0922771	-0.100283	2.56684
A0A0H2XJQ4	Acetyltransferase, GNAT family	SAUSA300_0643	0.849989	-0.102498	4.0463
A0A0H2XGZ4	tRNA-dihydrouridine synthase (EC 1.3.1.-)	SAUSA300_0089	-2.67637	-0.10961	2.92965
Q2FIM6	Probable cell division protein WhiA	whiA SAUSA300_0750	-2.93125	-0.115861	3.739
Q2FE79	Immunoglobulin-binding protein Sbi	sbi SAUSA300_2364	-3.5334	-0.121802	5.90087
A0A0H2XKA3	Accessory gene regulator protein C	agrC SAUSA300_1991	-3.36117	-0.127204	3.66242
A0A0H2XKH9	Dihydrolipoyl dehydrogenase (EC 1.8.1.4)	lpdA SAUSA300_1467	1.00913	-0.127543	4.3323
A0A0H2XIS5	Kinase, pfkB family	SAUSA300_1993	-0.102111	-0.136594	2.24769
A0A0H2XE87	Mannose-6-phosphate isomerase (EC 5.3.1.8)	manA SAUSA300_2577	0.395924	-0.151997	2.75647
A0A0H2XHP6	Hydrolase, carbon-nitrogen family	SAUSA300_1987	1.75648	-0.153375	4.98372
A0A0H2XFW5	Fructosamine kinase family protein	SAUSA300_2525	0.984452	-0.161895	3.52312
A0A0H2XJS2	Mechanosensitive ion channel family protein	SAUSA300_0362	-2.99713	-0.162705	3.59917
A0A0H2XDY2	Fructose specific permease	fruA SAUSA300_0685	-2.12345	-0.165133	2.0502
A0A0H2XEJ4	Putative competence-damage inducible protein	cinA SAUSA300_1177	-0.0633331	-0.167914	2.03602
A0A0H2XHX2	Putative membrane protein	SAUSA300_0640	-3.24993	-0.169307	4.22146
Q2FG23	Probable tRNA sulfurtransferase (EC 2.8.1.4) (Sulfur carrier protein ThiS sulfurtransferase) (Thiamine biosynthesis protein ThiI) (tRNA 4-thiouridine synthase)	thiI SAUSA300_1661	-3.08337	-0.180028	4.24486
A0A0H2XE57	tRNA (Adenine-N(1))-methyltransferase	SAUSA300_1520	0.270964	-0.186356	3.4885
A0A0H2XHK0	Iron compound ABC transporter, iron compound-binding protein SirA	sirA SAUSA300_0117	-4.24632	-0.193187	2.4999
Q2FJB6	Protein-arginine kinase (EC 2.7.14.1)	mcsB SAUSA300_0509	1.41314	-0.199456	3.74223
A0A0H2XHZ7	Antibacterial protein	SAUSA300_1067	-4.17669	-0.205275	2.13881
A0A0H2XI17	Fe-S protein maturation auxiliary factor SufT (Fe-S protein maturation accessory factor SufT) (Iron-sulfur cluster assembly factor SufT)	sufT SAUSA300_0875	0.2568	-0.207181	3.16189
Q2FIJ2	Organic hydroperoxide resistance protein-like	SAUSA300_0786	0.555279	-0.218789	4.01078
A0A0H2XEF4	7,8-dihydroneopterin aldolase (EC 4.1.2.25)	folB SAUSA300_0493	0.28813	-0.223964	3.6363
A0A0H2XE91	DUF3139 domain-containing protein	SAUSA300_2330	-3.75302	-0.234979	4.44128
A0A0H2XE09	YbbR-like domain-containing protein	SAUSA300_2112	-5.36362	-0.244365	3.65872
A0A0H2XIG3	Ribosomal RNA small subunit methyltransferase E (EC 2.1.1.193)	SAUSA300_1537	-0.221809	-0.254798	2.51604
Q2FDP9	Oxygen-dependent choline dehydrogenase (CDH) (CHD) (EC 1.1.99.1) (Betaine aldehyde dehydrogenase) (BADH) (EC 1.2.1.8)	betA SAUSA300_2545	-3.94301	-0.272271	2.15199
A0A0H2XH27	Phage protein	SAUSA300_1180	4.37916	-0.278268	9.01553
A0A0H2XFP7	Transcriptional regulator, MarR family	SAUSA300_0334	0.322903	-0.280148	3.47545
A0A0H2XI99	Type VII secretion system extracellular protein A (Ess extracellular protein A)	esxA SAUSA300_0278	1.0007	-0.291097	5.43414
Q2FEA5	Oxygen sensor histidine kinase NreB (EC 2.7.13.3) (Nitrogen regulation protein B)	nreB SAUSA300_2338	1.89916	-0.299075	4.00594
A0A0H2XGF0	HAD family hydrolase	SAUSA300_1671	0.485043	-0.300729	3.32166
A0A0H2XHS8	Cardiolipin synthase (CL synthase) (EC 2.7.8.-)	SAUSA300_1216	-6.15597	-0.300855	3.70274
A0A0H2XHF9	Putative cell wall enzyme EbsB	SAUSA300_1326	0.490996	-0.30391	3.88432
Q2FH94	LexA repressor (EC 3.4.21.88)	lexA SAUSA300_1237	2.02994	-0.312474	4.44234
Q2FIF3	Probable nitronate monooxygenase (NMO) (EC 1.13.12.-) (Propionate 3-nitronate monooxygenase) (P3N monooxygenase)	SAUSA300_0825	-0.223596	-0.317612	2.40998
A0A0H2XIX6	DUF2316 family protein	SAUSA300_2514	-0.863483	-0.31787	2.1006
Q2FDU3	4,4'-diaponeurosporene oxygenase (EC 1.14.99.-) (4,4'-diaponeurosporene oxidase) (Carotenoid oxidase)	crtP SAUSA300_2501	-3.87094	-0.319028	2.86072
A0A0H2XIB6	ABC transporter, ATP-binding protein	SAUSA300_2288	0.0521436	-0.327813	2.53567
A0A0H2XHQ7	2-oxoglutarate/malate translocator	SAUSA300_2627	-3.64191	-0.351195	4.68678
A0A0H2XHC5	Teichoic acid D-alanyltransferase (EC 2.3.1.-)	dltB SAUSA300_0836	-3.38921	-0.351722	3.00612
A0A0H2XGJ5	Transcriptional regulator	SAUSA300_1853	0.699194	-0.354094	5.06992
A0A0H2XJ35	Staphylococcal protein	SAUSA300_1723	-3.44512	-0.364558	5.31983
A0A0H2XIM6	Uncharacterized protein	SAUSA300_1560	-3.81995	-0.365355	2.57628
A0A0H2XGA0	Iron transporter	SAUSA300_1532	-6.27417	-0.371352	2.41448
A0A0H2XFP5	Fmt protein (EC 3.5.2.6)	fmt SAUSA300_0959	-5.7076	-0.37349	2.60558
A0A0H2XHK6	Manganese transport regulator	SAUSA300_0621	0.223856	-0.374829	2.54328
A0A0H2XI29	Acetyltransferase (EC 2.3.1.-)	SAUSA300_2492	-0.276802	-0.375096	2.46214
A0A0H2XK24	Serine acetyltransferase (EC 2.3.1.30)	cysE SAUSA300_0514	-4.30478	-0.388413	3.01236
A0A0H2XJ71	Kinase	SAUSA300_0856	1.56941	-0.388953	6.08731
Q2FHR7	Carbamate kinase 1 (EC 2.7.2.2)	arcC1 SAUSA300_1063	-2.4699	-0.420386	4.16731
Q2FJ60	UPF0382 membrane protein SAUSA300_0565	SAUSA300_0565	-3.11617	-0.423152	3.34946
A0A0H2XGQ5	Putative 5'-3' exonuclease	SAUSA300_1332	-2.99426	-0.436782	3.18475
Q2FIY0	Response regulator protein GraR (Glycopeptide resistance-associated protein R)	graR SAUSA300_0645	1.41104	-0.487235	4.0081
A0A0H2XFK9	Putative cobalt ABC transporter, ATP-binding protein	SAUSA300_2617	0.339406	-0.506715	3.67395
A0A0H2XKK1	Putative ABC transporter, ATP-binding protein	SAUSA300_1852	-4.59806	-0.507169	3.14031
A0A0H2XG33	Acetyl-CoA carboxylase, biotin carboxyl carrier protein	accB SAUSA300_1564	1.87221	-0.510224	5.92966
Q2FGF3	Endoribonuclease YbeY (EC 3.1.-.-)	ybeY SAUSA300_1530	1.48063	-0.511607	5.68087
A0A0H2XJF7	Putative membrane protein	SAUSA300_2398	-4.71768	-0.514642	3.49752
A0A0H2XHZ2	TfoX N-terminal domain-containing protein	SAUSA300_0090	-0.0940757	-0.51665	3.14472
A0A0H2XGP2	Disulfide oxidoreductase	SAUSA300_0840	0.374279	-0.522198	3.70268
Q2FKP8	Histidine ammonia-lyase (Histidase) (EC 4.3.1.3)	hutH SAUSA300_0008	-5.2425	-0.522555	3.57168
A0A0H2XG87	Bifunctional ligase/repressor BirA (Biotin--[acetyl-CoA-carboxylase] ligase) (EC 6.3.4.15) (Biotin--protein ligase) (Biotin-[acetyl-CoA carboxylase] synthetase)	birA SAUSA300_1347	-6.19237	-0.5234	4.2987
A0A0H2XI50	Phosphatidylglycerol lysyltransferase (EC 2.3.2.3) (Lysylphosphatidylglycerol synthase)	fmtC mprF SAUSA300_1255	-4.09594	-0.525821	5.83036
A0A0H2XGQ7	DUF1027 domain-containing protein	SAUSA300_0830	0.147694	-0.530152	4.06465
A0A0H2XHJ1	Acetyltransferase, GNAT family (EC 2.3.1.-)	SAUSA300_0771	-0.123481	-0.558989	2.9966
A0A0H2XGW1	Putative amino acid permease	SAUSA300_2265	-4.01703	-0.575894	1.99604
A0A0H2XGN1	Peptidase C39-like domain-containing protein	SAUSA300_2381	-3.75699	-0.597367	2.29334
A0A0H2XF54	Bacterial luciferase family protein	SAUSA300_1580	0.547751	-0.602374	4.87012
Q2FJ01	Teichoic acids export ATP-binding protein TagH (EC 7.5.2.4)	tagH SAUSA300_0624	-5.11271	-0.606973	7.65882
A0A0H2XJK1	Uncharacterized protein	SAUSA300_0632	-4.98777	-0.621718	2.50148
A0A0H2XIJ2	Uncharacterized protein	SAUSA300_0266	-4.59699	-0.646182	4.43308
A0A0H2XJ58	Putative Pyridine nucleotide-disulphide oxidoreductase	SAUSA300_0576	-0.596643	-0.662249	2.39076
Q2FH82	Glycerol-3-phosphate acyltransferase (Acyl-PO4 G3P acyltransferase) (Acyl-phosphate--glycerol-3-phosphate acyltransferase) (G3P acyltransferase) (GPAT) (EC 2.3.1.275) (Lysophosphatidic acid synthase) (LPA synthase)	plsY SAUSA300_1249	-4.52758	-0.672728	5.70742
Q2FHG7	tRNA pseudouridine synthase B (EC 5.4.99.25) (tRNA pseudouridine(55) synthase) (Psi55 synthase) (tRNA pseudouridylate synthase) (tRNA-uridine isomerase)	truB SAUSA300_1164	-0.267921	-0.677245	2.64773
A0A0H2XHE1	Peptidase, rhomboid family	SAUSA300_1509	-4.45949	-0.689414	3.12574
A0A0H2XH89	DNA-binding protein	SAUSA300_1204	-0.246133	-0.692229	3.93115
A0A0H2XFY1	Regulatory protein MsrR	msrR SAUSA300_1257	-2.69025	-0.713843	3.5049
Q2FEK0	Urease accessory protein UreG	ureG SAUSA300_2243	1.74462	-0.71786	5.74155
A0A0H2XJ17	Amino acid permease	SAUSA300_0566	-4.42742	-0.75207	4.87027
A0A0H2XHU8	Bacillithiol system redox-active protein YtxJ	SAUSA300_0725	0.0675034	-0.752539	4.27826
A0A0H2XGF4	L-cystine uptake protein TcyP (Transporter of cystine TcyP)	SAUSA300_0382	-3.74493	-0.761508	5.26687
Q2FFM2	Regulatory protein RecX	recX SAUSA300_1854	-0.236534	-0.788556	2.43444
A0A0H2XHN8	DNA polymerase III subunit delta' (EC 2.7.7.7)	holB SAUSA300_0461	-0.397035	-0.789643	2.71158
A0A0H2XGI3	Cardiolipin synthase (CL synthase) (EC 2.7.8.-)	cls SAUSA300_2044	-4.54374	-0.793504	3.40725
A0A0H2XJJ3	DNA polymerase III subunit alpha (EC 2.7.7.7)	dnaE SAUSA300_1649	-3.54339	-0.802695	2.87573
A0A0H2XG84	Transcriptional repressor, ArsR family	arsR SAUSA300_2098	0.527009	-0.813758	2.17806
Q2FIC7	Na(+)/H(+) antiporter subunit E1 (Mnh complex subunit E1)	mnhE1 SAUSA300_0851	-4.43449	-0.827176	2.94714
A0A0H2XDW4	Transcriptional regulator TcaR	tcaR SAUSA300_2303	-0.175394	-0.828166	3.09245
Q2FJB8	Transcriptional regulator CtsR	ctsR SAUSA300_0507	3.71569	-0.842942	9.74323
A0A0H2XE61	ABC transporter, ATP-binding protein	SAUSA300_2399	-3.2949	-0.853293	2.09854
A0A0H2XE84	NTP pyrophosphohydrolase MazG-like domain-containing protein	SAUSA300_1350	-0.720174	-0.854245	2.59698
Q2FEK2	Urease accessory protein UreE	ureE SAUSA300_2241	1.2157	-0.873275	6.05011
A0A0H2XGP6	Mannitol-specific phosphotransferase enzyme IIA component (EIIA) (EIII) (PTS system mannitol-specific EIIA component)	mtlA SAUSA300_2107	1.45822	-0.875642	6.95578
A0A0H2XGK8	DUF4352 domain-containing protein	SAUSA300_1740	-4.49282	-0.904454	4.78635
A0A0H2XIH0	Putative membrane protein	SAUSA300_0230	-4.96997	-0.905982	2.00276
A0A0H2XH84	Putative XpaC protein	SAUSA300_1298	-2.98359	-0.910613	2.44101
A0A0H2XE52	Xylose isomerase-like TIM barrel domain-containing protein	SAUSA300_0214	-2.19875	-0.924065	2.17136
A0A0H2XFN0	Cytidine deaminase (EC 3.5.4.5) (Cytidine aminohydrolase)	cdd SAUSA300_1528	0.647608	-0.939229	5.21918
A0A0H2XIN0	ABC transporter, ATP-binding protein	SAUSA300_0647	-3.94225	-0.97466	2.47454
A0A0H2XE14	Molybdopterin-guanine dinucleotide biosynthesis protein B	mobB SAUSA300_2223	-0.719417	-0.996121	2.33918
Q2FJU6	Putative N-acetylmannosamine-6-phosphate 2-epimerase (EC 5.1.3.9) (ManNAc-6-P epimerase)	nanE SAUSA300_0318	-0.936201	-1.00324	2.10707
A0A0H2XFN6	S-formylglutathione hydrolase (EC 3.1.2.12)	estA SAUSA300_2564	-0.0171752	-1.01703	3.40313
Q2FH42	4-hydroxy-tetrahydrodipicolinate reductase (HTPA reductase) (EC 1.17.1.8)	dapB SAUSA300_1289	-0.127075	-1.04162	3.85363
Q2FDU5	4,4'-diapophytoene synthase (DAP synthase) (EC 2.5.1.96) (C30 carotenoid synthase) (Dehydrosqualene synthase)	crtM SAUSA300_2499	-3.63234	-1.04703	2.08629
Q2FIN2	Phosphatidylglycerol--prolipoprotein diacylglyceryl transferase (EC 2.5.1.145)	lgt SAUSA300_0744	-5.52448	-1.04818	2.79714
A0A0H2XFM0	NmrA-like domain-containing protein	SAUSA300_2513	-1.54593	-1.08115	2.18881
A0A0H2XFD4	DUF4889 domain-containing protein	SAUSA300_1335	-3.61394	-1.12221	2.01301
A0A0H2XJ27	Ferredoxin	SAUSA300_1373	-0.152223	-1.12437	4.58313
A0A0H2XJT5	Acetyltransferase, GNAT family (EC 2.3.1.-)	SAUSA300_0451	-1.47171	-1.12707	2.31449
A0A0H2XGL3	Spermidine/putrescine ABC transporter, spermidine/putrescine-binding protein	potD SAUSA300_1002	-4.35757	-1.14655	3.47793
A0A0H2XFX6	Uncharacterized protein	SAUSA300_1650	1.59322	-1.15124	6.92238
A0A0H2XEM0	Flavin reductase like domain-containing protein	SAUSA300_2593	-1.092	-1.19252	2.00123
A0A0H2XE07	Phage protein	SAUSA300_0779	-0.401987	-1.20995	3.04794
Q2FEN5	DNA topoisomerase 3 (EC 5.6.2.1) (DNA topoisomerase III)	topB SAUSA300_2208	-3.92228	-1.2173	2.11893
A0A0H2XF92	NYN domain-containing protein	SAUSA300_0518	-0.827556	-1.22237	2.383
A0A0H2XFK7	Transcriptional regulator, MarR family	SAUSA300_2452	-0.399864	-1.25197	4.057
Q2FEA6	Oxygen regulatory protein NreC (Nitrogen regulation protein C)	nreC SAUSA300_2337	-0.844375	-1.25206	2.36251
A0A0H2XIR1	Putative 8-amino-7-oxononanoate synthase	SAUSA300_2370	-3.20625	-1.2566	2.17731
Q2FE74	6-carboxyhexanoate--CoA ligase (EC 6.2.1.14) (Pimeloyl-CoA synthase)	bioW SAUSA300_2369	-4.47002	-1.27424	3.10608
A0A0H2XE67	Ribosomal protein L7Ae	SAUSA300_1161	0.38605	-1.29867	3.22241
A0A0H2XI37	Esterase-like protein	SAUSA300_2296	-4.29594	-1.32037	4.63887
A0A0H2XGD6	Thioesterase domain-containing protein	SAUSA300_0847	0.0989575	-1.32202	3.9365
A0A0H2XK37	SCP-like extracellular protein	SAUSA300_1018	-3.72887	-1.36066	2.5301
Q2FEL8	Cyclic pyranopterin monophosphate synthase (EC 4.6.1.17) (Molybdenum cofactor biosynthesis protein C)	moaC SAUSA300_2225	-0.108539	-1.36504	4.37584
A0A0H2XEK0	Anaerobic ribonucleoside-triphosphate reductase-activating protein (EC 1.97.1.-)	nrdG SAUSA300_2550	-1.10743	-1.40263	2.74425
A0A0H2XIC3	Aromatic acid exporter family protein	SAUSA300_1846	-4.05452	-1.40984	2.69383
Q2FK09	Transcriptional regulatory protein LytR (Sensory transduction protein LytR)	lytR SAUSA300_0255	-0.534187	-1.41275	2.84902
A0A0H2XFU2	Sce7725 family protein	SAUSA300_0198	-0.728401	-1.41765	3.60897
Q2FFI4	UPF0316 protein SAUSA300_1892	SAUSA300_1892	-5.02223	-1.4334	2.10823
A0A0H2XHH9	Putative lipase/esterase	SAUSA300_0641	-3.71594	-1.4473	4.23343
A0A0H2XE58	PTS system glucose-specific EIIA component (EIIA-Glc) (EIII-Glc) (Glucose-specific phosphotransferase enzyme IIA component)	SAUSA300_0259	-5.94958	-1.48316	3.07165
A0A0H2XHP5	DNA-binding response regulator	SAUSA300_1798	-0.974311	-1.49516	3.46599
A0A0H2XJX3	Acetyltransferase, GNAT family family	SAUSA300_0943	0.0105424	-1.51721	3.98918
A0A0H2XHN7	CBS domain protein	SAUSA300_1651	-3.44495	-1.5615	3.1856
Q2FI79	Adapter protein MecA	mecA SAUSA300_0899	0.601552	-1.56327	5.32273
A0A0H2XG57	Thiamine-binding protein domain-containing protein	SAUSA300_1184	1.42879	-1.56455	9.19556
A0A0H2XJW1	Threonylcarbamoyl-AMP synthase (TC-AMP synthase) (EC 2.7.7.87) (L-threonylcarbamoyladenylate synthase)	SAUSA300_2070	-1.18895	-1.57089	2.98597
A0A0H2XHF8	DUF961 domain-containing protein	SAUSA300_1489	-0.531526	-1.59373	4.01772
Q2FIA9	ATP-dependent helicase/deoxyribonuclease subunit B (EC 3.1.-.-) (ATP-dependent helicase/nuclease subunit AddB)	addB rexB SAUSA300_0869	-3.66318	-1.60136	2.65573
A0A0H2XHI0	Uncharacterized protein	SAUSA300_0331	-1.07404	-1.62508	2.37976
Q2FG86	Holliday junction branch migration complex subunit RuvB (EC 3.6.4.-)	ruvB SAUSA300_1597	-1.211	-1.6267	2.58296
A0A0H2XFD8	Na+-translocating membrane potential-generating system MpsC domain-containing protein	SAUSA300_0427	0.604125	-1.65735	6.29513
A0A0H2XGV6	YigZ family protein	SAUSA300_0732	-0.511186	-1.71776	4.97214
A0A0H2XI13	DUF985 domain-containing protein	SAUSA300_0656	-1.54119	-1.72822	3.09402
A0A0H2XJ65	Putative 5'(3')-deoxyribonucleotidase	SAUSA300_0709	-1.49676	-1.74839	3.12723
A0A0H2XG19	Penicillin-binding protein 4 (EC 3.4.16.4)	pbp4 SAUSA300_0629	-3.94166	-1.75404	2.5702
Q2FFJ4	Aspartyl/glutamyl-tRNA(Asn/Gln) amidotransferase subunit C (Asp/Glu-ADT subunit C) (EC 6.3.5.-)	gatC SAUSA300_1882	-1.22065	-1.79978	2.70873
A0A0H2XEM9	CBS domain pair protein	SAUSA300_1524	-1.14926	-1.80111	2.07728
A0A0H2XGE8	Alpha-acetolactate decarboxylase (EC 4.1.1.5)	budA SAUSA300_2165	-1.09032	-1.83191	2.72531
A0A0H2XFY9	Aminotransferase (EC 2.6.1.-)	SAUSA300_2497	-2.16709	-1.84736	2.59117
Q2FH17	UPF0346 protein SAUSA300_1314	SAUSA300_1314	0.738568	-1.87012	6.45629
A0A0H2XHS9	Alpha-acetolactate synthase (EC 2.2.1.6)	alsS SAUSA300_2166	3.40065	-1.87759	4.56496
A0A0H2XFW8	Methylated-DNA--protein-cysteine methyltransferase (EC 2.1.1.63) (6-O-methylguanine-DNA methyltransferase) (MGMT) (O-6-methylguanine-DNA-alkyltransferase)	SAUSA300_2485	0.33692	-1.90125	5.76101
Q2FES9	Uncharacterized hydrolase SAUSA300_2163 (EC 3.-.-.-)	SAUSA300_2163	0.31695	-1.90303	5.43342
A0A0H2XFM9	DUF2197 domain-containing protein	SAUSA300_1010	0.128201	-1.94789	6.69776
A0A0H2XHY5	Uncharacterized protein	SAUSA300_2086	-0.792636	-1.96746	3.32375
A0A0H2XEL6	Uncharacterized protein	SAUSA300_1272	-1.72655	-2.01741	2.52767
Q2FF56	Endoribonuclease MazF (EC 3.1.-.-) (Toxin MazF) (mRNA interferase MazF)	mazF SAUSA300_2026	-0.147718	-2.05707	6.23063
Q2FFV1	Putative membrane protein insertion efficiency factor	SAUSA300_1736	-1.0898	-2.08619	5.48783
A0A0H2XG48	Ferrichrome transport permease protein fhuG	fhuG SAUSA300_0635	-0.702116	-2.13779	3.36381
A0A0H2XJ07	Respiratory nitrate reductase, delta subunit	narJ SAUSA300_2341	-0.487794	-2.20947	4.8084
Q2FGC1	5-oxoprolinase subunit A (5-OPase subunit A) (EC 3.5.2.9) (5-oxoprolinase (ATP-hydrolyzing) subunit A)	pxpA SAUSA300_1562	-0.90534	-2.22172	3.44877
A0A0H2XGC8	Peptide deformylase (PDF) (EC 3.5.1.88) (Polypeptide deformylase)	def SAUSA300_1108	-2.06978	-2.23386	2.64823
Q2FH89	Nuclease SbcCD subunit D	sbcD SAUSA300_1242	-1.32236	-2.24615	3.42103
Q2FK96	Heme oxygenase (staphylobilin-producing) 2 (EC 1.14.99.48) (Heme-degrading monooxygenase 2) (Iron-regulated surface determinant 2) (Iron-responsive surface determinant 2)	isdI SAUSA300_0168	-0.232929	-2.26141	5.19361
A0A0H2XFU5	NETI motif-containing protein	SAUSA300_1891	-0.682682	-2.32295	4.80417
A0A0H2XF46	S1 motif domain-containing protein	SAUSA300_0858	0.770579	-2.37421	4.61966
A0A0H2XF94	Initiation-control protein YabA	SAUSA300_0463	0.34912	-2.38393	6.01139
A0A0H2XDX4	Oligopeptide ABC transporter, permease protein	oppC SAUSA300_0896	-0.0945659	-2.42188	5.82979
A0A0H2XJC3	Sensor protein VraS (EC 2.7.13.3)	vraS SAUSA300_1866	-0.629331	-2.42211	3.67912
A0A0H2XI12	Ribokinase (RK) (EC 2.7.1.15)	rbsK SAUSA300_0262	-1.34847	-2.43109	3.2579
A0A0H2XF98	precorrin-2 dehydrogenase (EC 1.3.1.76)	SAUSA300_2553	-0.0789466	-2.45771	6.42862
A0A0H2XI54	Nitrite reductase [NAD(P)H], small subunit (EC 1.7.1.4)	nirD SAUSA300_2345	1.35937	-2.46216	6.88692
A0A0H2XDZ0	NIF system FeS cluster assembly NifU C-terminal domain-containing protein	SAUSA300_0839	-1.53992	-2.48696	3.30893
Q2FGE2	Protein GrpE (HSP-70 cofactor)	grpE SAUSA300_1541	3.954	-2.51305	7.0886
Q2FDU9	Copper chaperone CopZ	copZ SAUSA300_2495	-0.548233	-2.51331	2.3532
Q2FHK2	UPF0122 protein SAUSA300_1129	SAUSA300_1129	0.274199	-2.53508	7.1272
A0A0H2XGG4	Uncharacterized protein	SAUSA300_1224	-1.73785	-2.53882	3.81209
A0A0H2XIY2	Cys-tRNA(Pro)/Cys-tRNA(Cys) deacylase (EC 4.2.-.-)	ybaK SAUSA300_0682	-0.28873	-2.59638	5.29348
A0A0H2XEJ5	Molybdopterin synthase sulfur carrier subunit	moaD SAUSA300_2221	0.484768	-2.59707	5.95494
A0A0H2XGD2	L-serine deaminase	sdaAB SAUSA300_2470	-0.834917	-2.60049	4.45523
A0A0H2XEP9	Glutamine synthetase repressor	glnR SAUSA300_1200	-2.42104	-2.62695	2.40852
A0A0H2XHR2	Protozoan/cyanobacterial globin family protein	SAUSA300_0904	-0.762304	-2.67764	3.53402
A0A0H2XI75	Transcriptional regulator, LysR family	SAUSA300_2480	-1.04946	-2.68376	4.62823
A0A0H2XG03	Glycine cleavage H-protein	SAUSA300_0325	-0.93254	-2.6876	4.46079
A0A0H2XH60	uroporphyrinogen-III C-methyltransferase (EC 2.1.1.107)	SAUSA300_2344	-2.2661	-2.69359	2.59701
Q2FFJ3	Sodium/proline symporter (Proline permease)	putP SAUSA300_1883	-4.77239	-2.80714	2.95905
A0A0H2XHV1	Bacterial transcription activator effector binding domain-containing protein	SAUSA300_2380	-1.5413	-2.81417	3.87622
A0A0H2XFX8	LSM domain protein	SAUSA300_1213	-1.54001	-2.84993	4.65556
Q2FGN7	Segregation and condensation protein A	scpA SAUSA300_1445	-2.06001	-2.87899	3.27855
A0A0H2XH33	PhnB-like domain-containing protein	SAUSA300_2529	-0.187555	-2.89053	5.26865
A0A0H2XFU4	TIGR01741 family protein	SAUSA300_0299	-1.4696	-2.8957	2.23231
A0A0H2XG94	Transcriptional regulator, PadR family	SAUSA300_2625	-0.934486	-2.90842	6.59811
A0A0H2XGR3	Uncharacterized protein	SAUSA300_1208	-2.18792	-2.92273	2.39677
A0A0H2XJZ0	FMN-dependent NADPH-azoreductase (NADPH-dependent flavo-azoreductase) (NADPH-flavin azoreductase)	SAUSA300_0340	0.317996	-2.95812	3.21225
Q2FG84	UPF0735 ACT domain-containing protein SAUSA300_1599	SAUSA300_1599	-0.530199	-3.04485	4.65272
A0A0H2XGQ9	DNA-binding response regulator, LuxR family	SAUSA300_1220	-1.22141	-3.04649	4.50275
A0A0H2XID9	NAD-dependent protein deacetylase (EC 2.3.1.286) (Regulatory protein SIR2 homolog)	cobB SAUSA300_2157	-1.44533	-3.05831	4.56074
A0A0H2XHW3	Uncharacterized protein	SAUSA300_0027	1.21788	-3.06029	5.11125
A0A0H2XGL9	Uncharacterized protein	SAUSA300_1871	-1.79742	-3.07868	2.08267
A0A0H2XHG1	Flavin reductase like domain-containing protein	SAUSA300_2590	0.78381	-3.10659	2.83945
A0A0H2XK05	Transcriptional regulator, GntR family	SAUSA300_0137	-1.87271	-3.15492	2.61649
A0A0H2XHA3	CHAP domain family	SAUSA300_0651	-2.22172	-3.1768	3.20491
A0A0H2XGJ8	Uncharacterized protein	SAUSA300_0172	-0.377399	-3.18197	5.2309
A0A0H2XKD6	TIGR01741 family protein	SAUSA300_0302	-2.57462	-3.20597	4.87712
A0A0H2XGL4	Ribonuclease M5 (EC 3.1.26.8) (RNase M5) (Ribosomal RNA terminal maturase M5)	rnmV SAUSA300_0469	-1.24443	-3.23788	5.12404
A0A0H2XJG1	Glyoxalase family protein	SAUSA300_0338	-2.26901	-3.2391	2.17832
A0A0H2XGR6	Molybdenum ABC transporter, ATP-binding protein ModC (EC 3.6.3.29)	modC SAUSA300_2228	-2.38039	-3.25914	2.50219
A0A0H2XDP9	ABC transporter, ATP-binding protein	SAUSA300_2357	-1.58235	-3.27055	4.91827
A0A0H2XHA6	DUF4176 domain-containing protein	SAUSA300_2522	-2.36302	-3.35889	2.63945
A0A0H2XE31	Antitoxin	SAUSA300_2402	-2.36058	-3.41065	2.89636
A0A0H2XHW2	Antigen, 67 kDa	SAUSA300_0108	0.851264	-3.50676	2.18554
A0A0H2XHU2	DNA primase (EC 2.7.7.101)	dnaG SAUSA300_1522	-0.755434	-3.53317	4.01811
A0A0H2XF36	Uncharacterized protein	SAUSA300_2169	-1.14467	-3.57824	3.66891
A0A0H2XDN5	Copper-sensing transcriptional repressor CsoR	SAUSA300_2043	0.161458	-3.66629	5.11927
A0A0H2XIP9	Magnesium transport protein CorA	corA SAUSA300_2293	-0.92873	-3.76541	4.10775
Q2FF13	Low molecular weight protein-tyrosine-phosphatase PtpB (EC 3.1.3.48) (Phosphotyrosine phosphatase B) (PTPase B)	ptpB SAUSA300_2069	-1.90216	-3.78726	3.26907
Q2FJG2	Recombination protein RecR	recR SAUSA300_0454	0.32376	-3.8403	5.68846
A0A0H2XFY7	Uncharacterized protein	SAUSA300_0767	-1.50465	-3.84306	3.27966
A0A0H2XHM9	Cytosolic protein	SAUSA300_0421	-1.56731	-4.01865	4.85382
A0A0H2XEU5	Excinuclease ABC subunit B	SAUSA300_0508	1.74017	-4.55645	6.88359
Q2FGE1	Heat-inducible transcription repressor HrcA	hrcA SAUSA300_1542	-0.286861	-4.60313	4.57702
Q2FH09	Conserved virulence factor C	cvfC SAUSA300_1322	-0.46615	-4.65746	6.40251
Q2FJ78	Serine-aspartate repeat-containing protein D	sdrD SAUSA300_0547	-1.29575	-5.15682	5.95694
A0A0H2XG23	Anaerobic ribonucleotide reductase, large subunit (EC 1.17.4.2)	nrdD SAUSA300_2551	0.342972	-5.71853	5.5466

## Sheet: S8
Protein ID	LFQ intensity - control	LFQ intensity - 5 min	LFQ intensity - 1 h	LFQ intensity - 2 h	LFQ intensity - 3 h	LFQ intensity - 4 h	LFQ intensity - Exit phase + 5 min	LFQ intensity - Exit phase + 30 min	LFQ intensity - Exit phase + 1 h
A0A0H2XH55	0.307279	-0.438848	0.181806	0.489858	0.518277	2.49584	-0.476571	-0.905894	-1.12674
A0A0H2XIP5	-0.407797	-0.136561	0.523337	-0.834381	1.48917	2.48534	-0.159558	-0.645753	-0.619694
Q2FGA1	-0.709645	0.379044	-0.909332	0.445249	2.04939	2.45538	-0.270509	-0.710043	-0.736126
A0A0H2XGF5	-0.8005	-0.953255	-0.940802	1.29596	1.65728	2.3051	0.431349	0.536155	-0.525091
A0A0H2XGF8	-0.227573	-1.30267	-0.747493	1.06772	1.5335	2.26993	0.251964	0.175085	-0.14439
A0A0H2XIC8	-0.418823	0.45461	-0.169278	0.978248	0.680027	2.22755	0.141846	-0.69323	-0.634084
Q2FIG2	-0.972824	0.132001	-0.335149	1.11985	2.1321	2.16444	-0.488435	-0.572668	-0.786676
A0A0H2XFF6	-0.835238	0.229109	0.632592	1.14354	1.38395	2.11294	-0.72207	-0.920139	-1.0248
A0A0H2XE61	-0.543322	1.16473	0.0728693	0.544904	1.21093	2.03257	-1.07354	-0.960469	-0.836677
A0A0H2XEP7	-0.00569457	0.751961	-0.333088	0.247733	0.772678	1.94691	-1.01054	-0.184956	-1.3726
A0A0H2XG33	0.0704385	-0.882923	-1.44222	0.59002	1.26743	1.92899	0.565731	0.301251	-0.0775896
A0A0H2XHL6	-0.0353394	1.20126	0.495264	1.09624	1.16893	1.90688	-0.59616	-1.13707	-1.44538
A0A0H2XEB8	-0.641846	-0.384208	-1.09836	0.940885	1.16379	1.84722	0.0670953	-0.270057	0.736308
A0A0H2XHF8	0.0699893	-0.151899	1.01118	0.680177	0.781008	1.80122	-0.748744	-1.18619	-1.60587
A0A0H2XJ47	-0.593617	0.438401	0.581487	0.530542	2.15234	1.78655	-0.87007	-1.45415	-1.14748
Q2FJE7	-0.682214	-0.153556	0.243387	0.410787	1.74003	1.78413	-0.702123	-0.882023	-0.00497663
A0A0H2XG71	-1.54038	0.118845	-0.0150133	-0.169332	0.383068	1.76099	0.760077	0.179677	0.0311234
Q2FG56	-0.456221	-1.41777	0.947939	1.2299	0.700946	1.75512	-0.440754	-0.859531	-0.744168
A0A0H2XG02	-0.299527	0.222421	0.00877817	1.37191	1.18414	1.73345	-0.345057	-1.05994	-1.13141
A0A0H2XKH6	-1.34746	0.518867	0.209184	0.71824	1.83321	1.7266	-0.25186	-0.292184	-0.383995
A0A0H2XHA6	0.797911	-0.546445	0.589447	0.195082	0.533217	1.68875	-0.630233	-0.323556	-0.945044
Q2FHT6	0.122979	0.458685	-0.342283	0.473799	0.515601	1.68364	-0.514056	-0.569128	-1.55166
A0A0H2XG55	-0.233642	-0.269876	-0.17341	1.10983	0.736182	1.68056	-0.852901	-0.163218	-0.758741
A0A0H2XII8	0.289962	0.005305	0.496799	1.45435	0.753343	1.67	-1.02721	-1.10913	-1.73497
P0C817	-0.672105	0.049981	0.395234	-0.00938698	1.05022	1.65473	-0.385452	-0.456231	-1.01175
Q2FEP0	-1.19379	-1.71394	0.303591	1.21272	1.05145	1.64883	0.29445	0.173696	0.0801275
Q2FIR0	-1.25819	-0.060703	-0.0989185	1.12036	1.62559	1.64258	0.298512	-0.669811	-0.285903
Q2FHZ0	-1.42266	-0.755418	0.0140882	-0.259348	1.40497	1.63377	0.941406	0.949298	-0.371419
A0A0H2XE56	0.365218	-0.776155	-1.08042	-0.383477	1.36473	1.6281	0.422622	0.333988	-0.342499
A0A0H2XIH3	0.160186	0.434768	0.0757618	-0.263544	0.758483	1.62168	-0.421199	-0.813426	-0.313019
Q2FG57	-0.790117	-1.41674	-0.911579	-1.45451	1.56493	1.61819	0.980848	0.686828	0.536271
Q2FGG6	0.5602	-1.1556	0.464221	0.966314	-0.0554398	1.56469	-0.498981	-0.628259	-0.408712
Q2FHW8	-1.9175	-0.241985	-0.295993	-0.136406	1.2929	1.56355	0.52595	0.879128	0.283909
Q2FHG9	0.481433	-0.573543	0.0626338	-0.0355302	-0.278759	1.54317	0.0501387	-0.158275	-0.955773
A0A0H2XFG6	-0.825609	-1.00831	-0.694841	-0.0934056	1.01744	1.52806	0.925159	1.07363	0.758499
A0A0H2XIH9	-0.773627	0.30191	0.311365	0.349383	2.01708	1.52566	-0.963339	-0.890418	-1.44462
Q2FEP2	-0.574347	-1.70027	-1.0542	-1.03768	1.42173	1.52407	0.843325	0.773325	0.632871
Q2FJN4	-0.7447	0.173456	0.0909108	0.432429	0.751636	1.51742	-0.166791	-0.55587	-0.581696
A0A0H2XE87	-0.0644179	-0.541187	-0.268855	-0.29744	0.934042	1.51725	0.130509	-0.0246804	-0.118878
Q2FIF6	0.557191	-0.902965	0.143361	1.19378	0.196934	1.48914	-0.349017	-0.401064	-0.624167
A0A0H2XKA5	-0.620082	-0.124306	1.19719	1.3072	0.568769	1.48226	-1.06644	-0.889729	-0.881836
Q2FKQ1	-0.520731	0.355464	0.040971	1.08365	0.698831	1.47165	-0.710498	-0.555301	-0.27763
Q2FDR2	-1.50743	0.331488	0.434343	0.532663	0.342872	1.47082	-0.0531749	-0.223997	-0.0917033
A0A0H2XFB1	-1.03491	-0.35883	0.942772	1.37692	1.53003	1.46557	-0.52175	-0.357818	-1.49818
A0A0H2XJA0	0.620212	-0.838862	0.797124	0.298466	0.900032	1.45859	-0.946691	-1.34609	-0.78849
A0A0H2XEP1	-0.245384	1.15279	0.861454	0.67611	1.01419	1.4582	-1.02582	-1.31076	-1.95237
A0A0H2XFH6	-1.57431	0.460066	0.0116062	-0.0711726	1.58746	1.45785	-0.0530745	-0.136575	-0.337744
A0A0H2XK63	-0.609172	0.33522	1.26735	0.273141	-0.0574048	1.44764	-0.209761	-0.617529	-1.68907
Q2FHK6	-0.798578	-0.45187	1.45783	0.859639	1.33893	1.43998	-1.06366	-0.323849	-1.39959
A0A0H2XIB2	-0.459117	-0.893682	0.0993241	1.13647	1.8058	1.43561	-0.647625	-0.593181	-0.910122
A0A0H2XGA4	-1.24791	-0.177578	0.881388	1.45109	1.72671	1.42042	-0.782355	-0.77064	-0.850995
Q2FJ98	0.593738	-1.25929	-0.767294	0.222725	0.345619	1.41736	0.06881	0.219733	0.289
Q2FJP8	0.436955	-1.3477	0.405391	0.931991	-0.508534	1.4119	-0.128857	-0.456519	-0.87673
A0A0H2XK48	-0.886417	-0.171204	1.00696	1.62507	1.49496	1.35931	-0.743647	-0.87332	-1.32699
A0A0H2XHQ0	-0.621135	-0.520575	0.610541	1.50248	1.76437	1.34729	-0.909524	-0.915774	-1.18189
Q2FGA5	-0.503021	-0.098778	0.148413	0.6017	-0.161952	1.34019	0.242307	-0.0575683	0.0932515
A0A0H2XKJ6	-0.314092	-0.78151	-0.69361	0.788271	0.307566	1.33311	0.416139	0.834088	0.45289
Q2FFN4	-1.12491	-0.076255	1.16944	1.47539	0.249201	1.32417	-0.267777	-0.534073	-0.921045
A0A0H2XJ42	-0.160848	-1.19969	0.229766	-0.136546	2.16763	1.32363	0.095818	-0.241556	-1.24854
A0A0H2XG53	0.230699	-0.785837	-0.190499	1.06658	1.67686	1.30416	-0.727795	-0.0764766	-1.42647
Q2FHM8	1.06454	0.251532	0.208003	-0.0785156	0.510103	1.2987	-1.84769	-0.433767	-1.28365
A0A0H2XF76	-0.483943	0.304199	-0.598565	0.6108	0.45533	1.27844	-0.341348	-1.28467	0.659915
A0A0H2XF37	-0.935863	0.789765	-0.452692	-1.00763	-0.529647	1.27254	0.523099	0.627673	0.441717
Q2FJC1	0.999741	-0.709992	0.0974695	-0.243361	1.12226	1.25986	-0.992275	-0.942417	-0.716797
A0A0H2XGJ9	-1.78631	-0.734187	0.487485	0.742922	1.20724	1.25678	0.631791	0.555083	0.411279
Q2FEP1	-0.103088	-2.22548	-0.110872	0.324537	0.193475	1.24366	0.829871	0.402215	0.296289
Q2FG61	-0.106154	-0.386791	1.12176	1.57703	-0.0259588	1.24183	-0.824348	-1.34628	-0.88744
A0A0H2XHP7	-0.543057	-0.823329	-0.22652	-0.268951	0.144453	1.23411	0.409535	0.335747	-0.260851
A0A0H2XI01	0.219928	0.566143	0.0569314	0.243909	0.935992	1.22104	-0.655189	-1.28476	-1.43404
A0A0H2XFV6	-0.165359	0.172525	-0.13812	1.08436	0.299312	1.21858	-0.629442	0.0456707	-0.140703
A0A0H2XIL9	0.584079	-0.157342	-1.18664	-0.210816	-0.0519638	1.2052	0.199034	0.158486	-0.216358
A0A0H2XJC0	0.870896	0.507154	0.534712	0.677208	-0.691029	1.20043	-0.799281	-1.30981	-0.696527
A0A0H2XIM3	-0.897053	-0.673725	0.820872	0.888214	1.42023	1.19335	-0.21809	-0.167918	-0.980307
Q2FH00	0.540058	-0.267455	-0.0773184	0.695706	1.33041	1.19223	-1.00284	-0.82026	-1.09245
Q2FF08	-0.44485	-0.801199	0.926387	1.10606	0.103183	1.19099	-0.309324	-0.521454	-0.949846
Q2FG07	0.774832	-0.663675	0.383673	0.205289	1.11996	1.18652	-1.18317	-1.04623	-1.00513
A0A0H2XFL9	-0.798726	-0.788064	1.61157	1.38032	-0.287352	1.18193	-0.621431	-0.68411	-0.717919
Q2FHP8	-0.860335	0.352646	1.67063	1.29632	0.607385	1.17902	-1.1038	-1.06679	-1.24326
A0A0H2XJ44	-1.18047	0.673682	1.33492	0.663006	0.664124	1.17735	-1.16834	-0.83105	-0.732063
A0A0H2XHP9	-1.33807	-0.695915	0.960343	0.601149	1.38099	1.17273	-0.458299	-0.297799	-0.967881
A0A0H2XIV8	-0.91857	0.313333	1.21518	1.13119	1.16938	1.17238	-0.91727	-1.0945	-1.48022
Q2FEP3	-0.0508865	-2.02562	-0.62161	-1.1126	0.840944	1.17151	0.608813	0.604254	0.922265
A0A0H2XJC3	-1.49984	0.0181585	0.644803	1.41642	1.60074	1.16624	-0.345039	-0.492188	-1.04429
A0A0H2XE66	-1.14095	0.001903	0.205196	0.896701	0.655821	1.16397	0.208174	-0.0255459	-0.356548
Q2FJC0	0.0682355	-0.356436	-0.487278	0.148222	1.44649	1.15998	-0.747213	-0.42552	-0.414068
Q2FKQ2	-1.15169	0.490019	0.934424	1.1302	0.804635	1.15845	-0.683627	-0.812833	-0.262725
A0A0H2XFW7	-0.827784	0.879383	0.973842	0.882919	0.749632	1.15359	-1.28674	-0.797588	-0.745555
A0A0H2XHI4	-0.776568	-0.686458	-0.271358	-0.407694	1.71418	1.15313	1.56888	0.168047	-1.08097
Q2FIN8	0.109146	0.743577	-0.770344	0.150293	-0.22642	1.14803	-0.088597	-0.234975	0.121696
P0C7B5	-0.182633	-0.627636	-0.375585	0.244663	-0.0722905	1.14309	0.85303	0.924882	0.0525805
A0A0H2XHE4	-1.05345	-0.751383	0.364373	1.52214	2.05821	1.13968	-0.177682	-0.619472	-0.819063
A0A0H2XES5	-0.936723	-0.579145	1.42674	0.484694	0.926839	1.13291	-0.974417	-0.433442	-0.687018
A0A0H2XG15	0.516434	0.0932461	1.13155	0.637473	-0.0369787	1.1164	-1.02705	-1.28655	-1.25008
Q2FEN9	-0.830029	-2.1116	0.320362	0.989163	0.863765	1.1019	0.602437	0.0973303	0.0875751
A0A0H2XGY6	-1.45478	-0.94911	-0.403417	0.76047	0.924529	1.09838	0.603052	1.00991	0.749671
Q2FH97	-0.620398	-0.443515	-1.07328	-0.653148	1.53978	1.09591	1.24974	0.862447	0.260201
Q2FJE4	1.21404	-0.242172	-0.0349725	0.281665	0.386713	1.09344	-0.382913	-0.869401	-1.04334
A0A0H2XG98	0.960007	0.743344	-0.86262	0.317015	0.00989315	1.0854	-0.267438	-0.775377	-1.08699
A0A0H2XEU8	-0.222228	-0.602198	-0.390083	-0.187957	1.1921	1.08402	0.443314	0.822104	-0.367778
A0A0H2XHE6	0.32612	-0.523121	0.778595	1.11537	-0.0992587	1.08141	-0.80257	-0.626067	-0.8721
A0A0H2XHQ6	0.34562	-0.398921	0.494472	1.88194	-1.37096	1.06921	-0.341502	0.00303046	-0.517011
Q2FIS2	-0.993581	0.518406	1.33452	1.18457	1.0821	1.06344	-1.06184	-1.09956	-1.31055
Q2FGL1	-0.334755	-0.305817	1.03338	-0.714142	0.693826	1.06325	-0.036348	-0.149728	-0.473968
Q2FI79	-0.966394	0.876076	0.397406	0.202064	-0.278117	1.06323	0.467214	0.0193223	-0.299689
A0A0H2XH85	-1.1424	0.147355	0.613982	0.290024	0.542776	1.05456	-0.438288	-0.00537886	-0.121155
A0A0H2XF08	-1.02527	0.175061	1.00686	1.12394	1.97123	1.05423	-1.22379	-1.01662	-1.2358
A0A0H2XGC9	-0.892117	0.138387	1.07963	1.69512	1.22232	1.05264	-0.950635	-1.07672	-1.35787
Q2FEQ2	-0.520207	-1.78436	-0.473815	0.480552	1.56126	1.05131	0.856755	0.384113	-0.183256
Q2FFF7	-0.0672841	-0.757776	0.139044	1.48618	1.4866	1.05075	-0.149704	-0.49445	-1.03295
A0A0H2XIR5	-1.15392	0.20217	0.0421968	-1.57031	0.39855	1.04947	0.460843	1.04475	1.37593
Q2FJ93	0.920078	-1.34898	-0.655731	-0.0059226	0.146204	1.03213	-0.00915409	-0.0158145	0.25174
A0A0H2XDJ7	-1.6144	-0.0574809	0.301537	1.05974	0.589732	1.03144	-0.223427	0.118698	0.494986
A0A0H2XIE3	-0.508313	1.42114	0.697549	0.297901	0.524149	1.02049	-0.989159	-1.17067	-1.18896
A0A0H2XHX8	-1.11403	-0.95931	-0.508479	0.705367	1.69385	1.01765	0.796932	0.698155	-0.755039
A0A0H2XIP4	-0.467471	-0.701797	-0.273497	1.37755	0.689775	1.01705	-0.0669233	0.373777	-0.674549
A0A0H2XHC7	-0.16785	-0.796412	1.27379	0.131306	-1.00881	1.01226	-0.496374	-0.511976	-0.164781
A0A0H2XK60	-0.289066	1.18252	0.279457	0.777186	0.891118	1.01204	-1.25078	-0.810504	-1.70796
A0A0H2XGY0	-0.339874	0.56232	1.20527	0.826436	-0.162998	1.01002	-0.971712	-1.07321	-0.930857
Q2FEQ3	-0.156181	-1.6968	-0.193277	-0.0516722	-0.507052	1.00935	0.476002	0.619198	1.0807
A0A0H2XIK1	0.828578	0.333132	0.193947	0.741803	0.809654	1.00856	-0.881623	-1.63892	-1.63953
A0A0H2XJ27	-0.46866	-0.031098	1.19644	1.13645	1.22261	1.00705	-1.04367	-0.243061	-1.79357
A0A0H2XHM4	-0.400154	-0.586261	-0.269076	0.840499	1.4875	1.00643	-0.444492	-0.166954	-0.671086
A0A0H2XJB4	-0.499721	0.0040011	-0.197492	0.777806	1.82291	1.00598	-0.146377	-0.537256	-0.760534
A0A0H2XHE7	0.733972	0.504428	0.396705	1.08942	0.543178	1.00503	-1.59802	-1.30165	-1.48416
Q2FDV0	0.218141	-0.289023	-0.701029	0.728317	0.530985	0.999815	0.0584726	-0.088943	-0.0170026
A0A0H2XHU2	-0.64807	0.629841	1.07701	0.836799	0.658002	0.999693	-1.04079	-1.03645	-0.985051
A0A0H2XF96	-0.493538	-1.01867	-0.329392	0.673633	1.10932	0.995884	0.528454	0.147033	-0.0121443
Q2FFQ5	-0.665609	-0.397397	0.346934	1.85525	1.43725	0.992229	-0.984115	-0.910878	-0.997955
Q2FEL8	0.148872	-0.613172	1.24546	0.724615	0.249869	0.983967	-1.06079	-1.25418	-0.46465
A0A0H2XGI6	-0.858966	0.188917	1.59017	1.29089	0.830546	0.983241	-1.16206	-1.12595	-1.22285
A0A0H2XDT8	-0.688287	-0.0693253	0.568238	0.617375	0.799873	0.979284	0.526234	-0.50429	-1.57691
Q2FHT7	-1.34959	0.668949	-0.0512789	0.835905	0.583841	0.978258	-0.144026	-0.10021	-0.0636508
A0A0H2XE00	-0.977866	0.473394	-0.469517	0.533564	1.28741	0.977399	-0.84169	-0.238324	0.309703
Q2FH94	-0.0375972	0.925636	0.995669	1.0553	1.07776	0.976902	-1.34655	-1.46225	-1.80077
A0A0H2XID7	0.689897	-0.0103405	-0.321033	-1.5244	0.34106	0.974919	1.10393	-0.492193	0.117208
A0A0H2XHV5	-0.099783	0.420296	-0.0232879	-0.645576	0.0637518	0.970853	0.659833	0.168646	-0.319478
A0A0H2XJA4	-0.747525	-0.729905	-1.04185	-0.191275	1.87356	0.966802	0.0269127	0.257576	0.686003
A0A0H2XIZ5	-1.2399	-0.845384	-0.490247	0.731582	1.98061	0.963234	0.883169	0.776716	0.356607
Q2FGA9	0.258453	1.00508	-0.659148	-0.456488	0.470294	0.963186	0.984916	-0.722195	-1.8502
A0A0H2XEG6	-0.776887	0.44929	1.12894	0.925441	1.29655	0.958278	-1.06018	-0.951367	-1.5449
Q2FFF8	0.129975	-0.495412	0.289578	0.920386	1.49463	0.958158	0.378627	-1.02178	-1.55066
A0A0H2XEX3	-0.459605	-1.00883	-0.102395	0.798125	1.36158	0.957797	0.152395	0.0960334	-0.0273689
A0A0H2XH05	-0.587447	-0.422732	-0.344784	-1.24004	0.105536	0.95742	1.16683	0.366282	0.3337
A0A0H2XGC8	-0.868281	-0.238187	1.5703	1.49081	-0.231492	0.946669	-0.223782	-0.801176	-0.38078
A0A0H2XGH9	-0.317297	-0.230989	1.64314	1.37501	0.369854	0.944135	-0.580863	-1.0103	-1.05735
Q2FGF3	0.672296	0.897365	0.0816903	0.625769	0.31695	0.940821	-0.784478	-1.52443	-1.20693
A0A0H2XIK0	-0.0204545	0.466471	1.03355	0.25934	-0.405903	0.93982	-0.227393	-1.20107	-1.07561
Q2FIE1	-1.00319	0.351482	1.15819	0.182334	1.04164	0.933711	-1.44011	-0.0893641	-0.521134
A0A0H2XHU1	-0.469736	-0.942386	0.48575	1.06887	0.17083	0.933691	-0.513233	-0.237671	0.190806
A0A0H2XJB0	-0.238804	0.777258	0.281398	0.196998	-0.192919	0.930461	-1.06995	-0.909934	-0.021228
Q2FH29	0.474551	0.370513	1.32455	0.457646	-0.0631678	0.929877	-0.654056	-1.71285	-0.960524
A0A0H2XGK3	-0.491134	-0.346578	0.130629	0.0269	-0.243835	0.929289	-0.465743	-0.0978595	0.312863
A0A0H2XIM7	0.198825	0.70023	0.93615	0.73846	0.531164	0.929073	-0.719306	-1.04148	-2.19876
Q2FHQ4	-0.905778	0.130061	-0.105075	0.988671	0.688475	0.928803	-0.627475	-0.00278931	-0.0605971
A0A0H2XJZ8	0.134848	0.755466	-0.643108	-0.51829	-0.0398801	0.928167	-0.643691	-0.516861	0.0274553
P02701	0.231455	-1.64403	-0.399566	1.28442	1.40821	0.923153	0.456825	-0.116985	-0.305027
A0A0H2XJI3	-1.39748	0.0492915	0.293398	0.87842	0.195496	0.920872	0.234871	0.103151	-0.0486004
Q2FG80	-0.540791	-2.2901	0.0389551	-0.668982	-0.440947	0.920838	0.979747	0.969425	0.847358
A0A0H2XKH9	0.535979	0.849279	-1.03808	0.152203	0.484701	0.91971	-0.463151	-0.470582	-0.942673
Q2FFX3	-1.35675	-0.323516	1.25543	0.668002	0.199699	0.914742	0.128212	-0.288762	-0.225473
A0A0H2XF42	-1.78288	-0.669466	-0.705813	-0.378273	1.50216	0.911728	0.883401	0.961392	0.730087
A0A0H2XFU4	0.672707	-1.36823	0.182327	0.548687	-0.0963159	0.9062	-0.589325	-0.513782	-0.20162
Q2FHL2	0.252858	-0.761017	0.634654	1.37463	0.181502	0.90193	-0.830766	-0.935872	-0.61346
Q2FF01	-1.10578	-0.965858	1.03272	1.09576	0.384645	0.901771	-0.481243	-0.263284	-0.0749385
Q2FHI1	0.258963	0.0396833	1.1797	0.963401	0.268662	0.897741	-1.14903	-1.40194	-1.11786
A0A0H2XGR8	0.169289	-0.07106	0.448223	0.156797	1.11958	0.89514	0.102392	-0.920269	-0.676695
A0A0H2XH52	0.608786	1.34998	0.166702	0.0564592	0.321167	0.894364	-1.12508	-0.98299	-0.978077
A0A0H2XFT6	-1.14754	0.233966	0.452483	0.786624	1.00994	0.89066	-0.879428	-0.419716	-0.504881
Q2FG27	-0.0982183	-0.777575	-0.289531	0.328833	0.230213	0.890286	-0.143839	0.239481	0.278212
Q2FJM5	0.4619	-0.806544	0.320594	0.787639	0.137342	0.887701	-0.760598	-0.654319	-0.219314
Q2FH10	0.706583	0.420548	0.859899	0.759432	0.345746	0.885491	-1.36551	-1.46472	-1.61154
Q2FJ50	-1.62823	-0.593562	1.11163	0.450467	0.464958	0.8821	-0.415071	0.580393	-0.377772
A0A0H2XIP2	-0.858978	-0.913845	0.299089	0.0725179	0.16059	0.880783	0.047404	0.679906	0.508088
A0A0H2XJA9	-0.618204	-0.764565	0.473832	0.934978	-0.0406249	0.878415	0.197394	-0.126392	0.0147178
Q2FHD6	0.0766529	-1.29442	-0.430424	1.1349	1.47427	0.876326	0.703588	0.138121	-0.765188
Q2FKQ0	-0.0666963	0.23802	-1.0904	-0.0679886	0.211472	0.872235	-0.0731259	0.213499	0.950265
Q2FEE1	-0.589513	-0.521685	0.184039	0.70493	1.25978	0.87202	-0.988845	-0.602036	-0.437747
A0A0H2XHS9	0.184804	0.686983	1.21046	1.10085	1.02492	0.871756	-1.24059	-1.37505	-1.85456
A0A0H2XKN2	-1.22823	-1.74267	-0.245649	1.13295	1.44068	0.869683	0.484361	0.314623	0.171395
A0A0H2XGP9	-0.175687	0.296662	0.0672382	-0.185923	-0.288119	0.864164	0.566028	-0.116454	-0.431953
A0A0H2XH60	-0.406258	0.469964	1.03319	1.05812	0.815473	0.859358	-0.836259	-1.163	-1.18831
A0A0H2XEH0	-0.758824	-0.594101	-0.22656	0.124755	0.956998	0.858607	0.235279	0.125864	0.382921
Q2FEQ5	-0.245041	-2.11734	-0.917891	0.828035	0.606973	0.858083	1.10986	0.994611	0.771355
A0A0H2XJ82	-0.573433	1.10752	0.171256	0.255408	-0.535531	0.855197	-0.202852	-0.305907	0.0030209
A0A0H2XIQ2	0.739148	0.602482	0.650069	0.702201	0.197717	0.854054	-1.46583	-1.47653	-1.06837
Q2FH01	-0.0417734	-0.432598	-0.130062	1.02978	0.798503	0.851069	-0.139149	-0.232179	-0.229512
A0A0H2XJY9	-0.352079	0.152737	0.186701	0.736724	0.353858	0.85065	-0.860277	-0.914201	0.400675
A0A0H2XH04	0.500691	0.352827	0.467704	0.409087	0.535964	0.847299	0.483	-0.264593	-2.71949
A0A0H2XGP3	-0.460326	-0.17855	0.513188	0.713484	-0.130426	0.846931	-0.984214	-0.505034	0.280193
Q2FF06	-0.262312	1.52742	0.468438	-0.0765872	-0.0572808	0.844882	-0.886422	-1.01583	-0.632236
A0A0H2XIH7	-0.0917929	0.565723	1.49039	0.983185	0.104283	0.842409	-1.2414	-1.5026	-1.3403
A0A0H2XH28	0.166166	0.035515	0.57682	-0.592304	-1.10547	0.840978	-0.151077	-0.434673	-0.181369
A0A0H2XDW9	0.0495823	1.84143	0.370728	0.0309284	-0.115472	0.840496	-1.38482	-0.646893	-0.514667
A0A0H2XFW4	-0.302584	-0.656141	0.713426	1.25369	-0.917234	0.839793	-0.390985	-0.212379	0.238054
A0A0H2XHY9	-0.833028	-0.102641	-0.112044	0.728744	1.4007	0.837816	-0.272389	-0.229121	0.108866
Q2FGB1	0.521385	1.08248	-0.371227	0.853867	-0.498497	0.837048	0.0778489	-1.22634	-1.17978
Q2FHR0	-1.377	0.167843	-0.46921	0.370605	0.834288	0.833851	0.589524	0.665479	0.175108
A0A0H2XIV6	-1.00216	0.450586	0.821882	1.07755	0.838108	0.833073	-0.973871	-0.811602	-0.884008
Q2FDE7	-0.843215	-1.07476	-0.587139	-0.745288	-0.0595728	0.831383	1.09214	1.01343	1.51096
A0A0H2XHE9	-0.923795	0.582493	0.662166	0.850429	1.20012	0.828143	-0.934923	-0.959468	-1.06087
Q2FE79	-0.0695738	-1.22413	0.715343	0.271337	1.2126	0.827362	-0.362491	-0.977728	-0.770772
Q2FEQ8	-0.423026	-2.06178	-0.65054	-0.97678	0.0109419	0.823901	1.21945	1.18113	1.46362
A0A0H2XH39	-0.134062	-0.0944653	0.785967	0.357474	-0.151285	0.819023	-0.517932	-0.717873	-0.822992
Q2FF00	0.588468	0.083987	1.33383	0.583799	-1.05264	0.817756	-0.534852	-1.48431	-0.683697
A0A0H2XK72	-0.456513	-1.73531	0.0190642	0.727892	0.373088	0.817418	0.281921	0.185257	0.342577
Q2FDE8	-0.999537	-0.716536	-0.596957	-0.368201	-0.361413	0.813796	0.756512	0.674362	1.88003
A0A0H2XGI3	-0.38205	-0.65781	-0.928211	0.999271	0.453278	0.813057	0.285706	0.339969	0.123668
Q2FFJ3	-0.147567	-0.906405	0.516254	0.8068	1.31793	0.810557	1.02622	-0.794529	-0.828421
Q2FJA3	-0.345386	-1.67434	0.875398	1.25238	-0.0230468	0.809161	-0.347203	-0.54621	-0.357547
A0A0H2XHI2	0.262962	-0.832773	0.488742	1.31979	2.12126	0.805298	-0.889973	-1.25287	-1.49136
A0A0H2XK58	0.896352	0.454099	1.01347	0.30855	0.0132113	0.804675	-1.01321	-1.42687	-1.51411
Q2FF64	-0.699356	-0.410609	1.12787	1.23406	0.961459	0.801651	-0.513318	-1.09407	-1.06701
A0A0H2XJL0	-0.653325	0.630668	1.42113	0.605435	-0.431466	0.799643	-0.798906	-0.670228	-0.818474
A0A0H2XGQ4	0.792316	0.387009	0.383387	1.10934	-0.820729	0.798452	-1.13385	-0.635859	-0.947507
A0A0H2XHD8	-0.957071	0.242004	-0.510244	0.389347	1.24286	0.787607	-0.053069	-0.457501	-0.127401
Q2FFK2	0.157148	-0.452309	1.20441	1.14111	0.95639	0.786935	-1.2429	-1.37405	-1.2569
A0A0H2XJ69	-0.835178	-0.7106	0.499957	1.96264	1.18957	0.775812	-0.639439	-0.0708929	-0.244225
A0A0H2XGR9	-0.523782	-0.439789	-0.0837518	0.19569	1.1373	0.775401	-0.000528471	0.0370738	0.486535
A0A0H2XHF1	-0.141801	-0.631267	-1.28459	-1.35927	-0.196231	0.773727	1.59695	1.36329	0.70963
Q2FJ88	0.402887	-0.002327	-0.0811766	0.701459	1.15024	0.767107	-0.0722807	0.235454	-2.09665
A0A0H2XDW8	-1.39648	-1.37819	0.213291	0.498107	1.40848	0.76344	0.882571	0.749426	0.64158
Q2FHI7	0.04615	-0.532678	-0.821192	0.264618	0.178045	0.761899	0.271886	0.364403	0.316242
A0A0H2XDP9	-1.25513	0.628578	0.632333	0.802028	0.403874	0.759141	-0.166486	-0.215387	-0.214614
Q2FEQ4	-0.0746088	-1.47802	0.0890498	0.347384	-0.500458	0.758059	0.420637	0.100671	0.741053
A0A0H2XI68	0.452173	-0.530525	0.417575	0.962226	0.261692	0.754508	-1.01652	-0.528113	-0.757873
Q2FJ96	-0.328177	-1.03684	-0.983869	0.132204	0.129066	0.753102	1.08007	0.412101	0.573636
Q2FG20	-0.883705	-0.481503	0.953324	1.42754	0.0458899	0.750527	-0.297803	-0.351997	-0.31139
A0A0H2XJG3	0.690108	-0.0612854	0.305212	1.12596	-0.0317623	0.750064	-1.21272	-0.901448	-0.814916
A0A0H2XJU8	-1.14621	-0.921244	-0.693967	0.58913	1.66508	0.748065	0.14657	0.501362	0.547683
A0A0H2XGF0	1.03658	0.731919	-0.418588	-0.250393	0.31671	0.747993	-1.19099	-1.02561	-0.183264
Q2FI93	0.149519	-0.175005	-1.23356	-0.288936	0.391425	0.747663	-0.00197629	0.260118	0.461067
A0A0H2XIM6	-0.765892	0.0960627	-0.0183327	0.933723	1.037	0.747493	-0.396212	-0.31054	-0.302586
A0A0H2XG10	-0.263124	-1.20407	-1.35389	-0.593152	1.28944	0.739707	0.796816	0.840851	0.4513
A0A0H2XJ00	-1.31697	-1.03641	-0.201246	0.842476	1.68481	0.738789	1.05566	0.741795	0.464239
Q2FF16	0.719461	0.0317735	0.687363	-0.226583	-0.291091	0.734862	-0.82985	-0.808574	-0.118078
A0A0H2XFK3	-1.44748	-0.908788	-0.0248925	0.842412	1.72085	0.731821	1.01524	0.633372	0.260836
Q2FFZ9	-1.17293	-0.546312	-0.103397	1.49961	1.37121	0.731783	0.122266	0.355395	0.125716
A0A0H2XHX4	-0.751133	-0.994221	0.00080845	0.755035	0.352851	0.730115	0.0279496	0.335663	0.298568
A0A0H2XGN7	1.0275	1.43605	0.25235	-0.543715	0.0802368	0.72981	-1.06132	-1.03051	-1.64443
Q2FGD8	-0.81656	-1.5535	-0.042049	1.62078	0.651156	0.729601	0.416069	0.265124	-0.162955
Q2FEV0	0.352482	0.611645	0.428116	1.10755	1.10237	0.72887	-1.20952	-1.03122	-1.5475
A0A0H2XGL2	-0.53811	0.475557	0.770478	-0.94763	0.38821	0.727857	0.102882	-0.550034	-0.265095
Q2FF10	-0.303766	-0.427534	1.82055	1.13948	-0.616381	0.722557	-0.754838	-0.954476	-0.927668
A0A0H2XKI4	1.32043	0.688009	0.471535	0.0497362	-0.101069	0.721174	-0.310239	-1.10799	-1.49274
Q2FG58	-0.0334216	-2.18907	-1.04124	-0.400173	1.08479	0.7197	1.3161	0.956912	0.53982
Q2FEP4	-0.824882	-1.333	-0.109194	0.340588	-0.55792	0.71753	0.984733	0.872963	0.950615
A0A0H2XI63	-0.95808	-0.938494	-0.440109	0.420806	0.752673	0.715493	0.371882	0.559507	0.938304
Q2FEL2	-1.45433	1.31199	0.626627	0.547068	1.20626	0.714675	0.150526	-0.985312	-0.787463
A0A0H2XH86	0.211249	-0.574657	-0.201561	0.119151	0.890299	0.714649	-0.339387	-0.711569	-0.0793633
A0A0H2XIT5	-1.18112	-0.714299	-0.270787	0.734485	1.44227	0.714204	0.202412	0.32859	0.102628
Q2FDW8	-0.202324	-1.32437	-0.767412	0.396015	1.28491	0.712659	0.234445	0.280785	0.347618
A0A0H2XHQ4	0.478388	0.386613	0.139962	0.298788	-0.781868	0.711531	-0.0363294	-0.53676	-0.512025
A0A0H2XG16	0.499506	-1.01432	-0.845755	-0.0794241	-0.394811	0.711178	0.964149	1.00527	0.87474
A0A0H2XH77	-0.739038	0.479625	1.64998	0.738465	1.04863	0.711058	-0.818695	-1.18968	-1.73649
A0A0H2XIC7	-0.194128	-1.92263	-0.442898	1.00849	1.41707	0.708039	0.183743	0.149757	-0.0610971
A0A0H2XIU2	-1.17069	-1.36885	-0.533269	0.347089	0.6859	0.707527	0.804934	0.824081	0.753467
A0A0H2XEM4	-0.208296	-0.0252011	1.10051	0.648651	0.0447898	0.706358	-1.07533	-0.950832	-0.809303
A0A0H2XDH0	-0.309589	-0.802986	-0.162616	0.516342	1.34817	0.705619	-0.450116	-0.0289996	-0.363809
Q2FHT1	-0.914934	-0.221672	-0.718496	0.147797	0.884021	0.703392	0.260644	0.468141	0.283829
Q2FDY9	-1.06972	-0.171136	-0.225125	1.04324	0.827417	0.700541	0.0762194	0.2908	0.1247
Q2FHY3	0.247575	0.080589	1.1988	1.15487	0.0336138	0.699601	-0.817411	-1.69651	-0.648303
A0A0H2XIB0	-1.27584	-0.656413	-0.968149	-0.259354	0.853244	0.698857	0.307377	0.54026	1.20711
A0A0H2XIW1	0.322403	-0.984836	-0.779527	0.062084	0.480866	0.696126	0.18273	0.158976	0.130074
A0A0H2XJW7	-0.943969	0.436207	0.555533	0.867797	0.153792	0.695911	-0.390838	0.103099	-0.317578
Q2FHM2	-0.416531	-0.866667	1.4659	0.969881	-0.606314	0.694623	-0.313284	-0.51519	-0.420884
A0A0H2XHA4	-0.763198	-0.03039	0.649665	-1.05582	-0.0510925	0.693707	0.503194	0.211369	-0.374517
A0A0H2XF70	-0.420282	0.29022	-0.857502	-1.05652	-0.606185	0.688498	0.387976	0.287013	0.799716
Q2FIL2	-0.616613	-1.24161	-0.908046	-0.807858	-0.0317337	0.687748	1.61978	1.40639	1.10231
A0A0H2XGG0	-1.33113	-1.01233	-0.373056	1.10671	1.91542	0.683413	1.04069	0.576728	-0.150327
Q2FJN3	0.602079	1.15189	0.603212	0.136423	0.080697	0.683275	-0.873471	-1.02463	-1.43484
A0A0H2XEZ9	-1.22022	-0.559982	-0.379853	0.664893	0.780318	0.683119	0.53891	0.473518	0.379202
A0A0H2XEW0	-0.772714	0.0196794	0.39788	-0.0515178	0.611251	0.682116	0.0434921	0.165549	0.524288
Q2FJH7	0.543783	-0.339899	-0.349562	0.396301	1.05255	0.680423	-0.654267	-0.682988	-1.27349
A0A0H2XH41	-1.12686	-1.53452	0.443736	1.02162	1.00867	0.680022	0.835175	0.659708	0.381915
A0A0H2XHJ5	-0.144049	0.389515	-0.465057	0.363106	-0.646166	0.679832	0.0411731	0.0831259	0.580449
A0A0H2XE57	-0.634006	0.378291	1.67126	0.626781	-0.0603789	0.676282	-1.14184	-1.04513	-0.528623
Q2FI59	-0.422287	-0.82185	-0.802715	-0.644197	-0.000160167	0.674525	0.644897	0.718499	0.968652
A0A0H2XIX7	-0.958662	0.490903	0.780763	-0.31507	0.0679647	0.672973	-0.814089	-0.448053	0.111458
Q2FG75	-0.136656	-1.05333	-0.461235	-0.176088	-0.537505	0.672353	1.17772	0.383538	0.268213
Q2FG97	0.00385344	-0.705672	0.0196365	0.0512684	-0.0267407	0.667926	-0.619422	-0.246361	0.219709
Q2FFQ0	-0.048862	1.32008	0.300852	0.399777	0.574303	0.66651	-1.34922	-0.803828	-1.58252
A0A0H2XH01	-0.507349	-0.443926	0.00852493	-0.406413	-0.737721	0.666157	0.382646	0.35903	1.05982
A0A0H2XJG9	0.825626	-1.06785	-0.90949	0.031928	0.544139	0.664832	1.01463	0.511713	-0.520775
A0A0H2XGA6	-1.07296	-1.21503	-0.55984	0.562792	1.33194	0.663132	0.660192	0.885082	0.305345
Q2FIT5	-1.57389	-0.866899	0.00724503	1.052	1.0278	0.662408	0.42315	0.592165	0.278062
A0A0H2XIU9	-0.887122	0.23745	1.28109	1.08454	0.964415	0.661945	-1.28114	-0.901986	-0.602741
Q2FEP6	-0.49352	-1.91156	-0.905682	-1.12959	0.576621	0.661464	1.2542	1.19104	1.24777
A0A0H2XHG3	0.0291856	-1.17216	-1.11071	0.0054856	0.475611	0.66135	0.377773	0.455291	0.834882
A0A0H2XIU4	-1.30484	-0.501131	-0.674508	-0.000333	0.737191	0.660478	0.831068	1.07074	0.523273
A0A0H2XES4	-0.839158	-1.80973	-0.466672	0.496068	0.491875	0.66035	1.09266	1.16381	0.900441
A0A0H2XFH1	1.10216	1.17507	0.333129	0.127139	-0.895704	0.659548	-1.11177	-0.809902	-0.738518
A0A0H2XHT7	1.17679	0.493602	0.498315	0.559198	-0.267522	0.657422	-0.800386	-1.3039	-1.43792
A0A0H2XGJ8	0.672444	0.999421	0.502759	0.238517	0.733463	0.656835	-1.0961	-1.27604	-1.26786
Q2FDE9	-0.816407	-0.415444	-1.03407	-0.631744	-0.378976	0.655022	1.01928	1.32873	1.89169
A0A0H2XFP5	-1.17249	-0.786612	-0.0388958	1.43326	1.42411	0.65493	0.549133	0.422734	-1.04136
A0A0H2XK95	0.486704	1.39837	0.274396	0.0995662	0.803127	0.651374	-2.02726	-1.59678	-0.0735429
A0A0H2XJZ3	1.08255	0.110796	0.250766	0.653467	0.219673	0.64763	-1.42937	-1.02588	-0.775424
A0A0H2XGX8	-0.0612122	0.843938	0.329614	0.121036	0.214875	0.646545	-1.19183	-0.643012	-0.255139
Q2FER4	0.257569	-1.85732	-0.649686	-1.42641	0.566888	0.64637	0.796848	0.832633	0.628826
A0A0H2XJ78	-1.18102	-1.0057	0.158251	1.11997	1.2779	0.644254	0.19642	-0.01599	-0.216788
Q2FEA6	-0.460156	0.802751	1.15941	0.755124	-0.281988	0.644213	-0.994697	-1.01415	-0.880752
A0A0H2XII5	-0.806466	-1.35361	-1.07622	-0.354946	0.839119	0.644184	1.0661	1.11333	1.02833
A0A0H2XI62	-0.243172	1.35553	1.13342	-0.0224941	0.17533	0.64248	-1.20926	-1.32126	-0.86383
Q2FF14	0.0405984	0.858439	0.99935	0.969231	0.424159	0.642306	-1.50255	-1.43932	-0.846519
A0A0H2XHH9	-0.779768	-0.23752	-0.340307	0.523404	1.37816	0.641357	-0.580025	-0.39058	0.388426
A0A0H2XIJ0	-1.58337	-0.279832	0.0292217	-1.13891	-0.688185	0.637325	1.19095	1.35552	1.25413
A0A0H2XHT6	-0.727513	0.133286	-0.353015	0.684953	0.442739	0.635846	0.390536	0.45924	-0.238476
A0A0H2XIH0	-1.36853	-0.969133	-0.0369168	0.386171	1.59039	0.632986	0.379436	1.10225	0.017456
A0A0H2XI54	1.08739	0.315977	1.05057	0.391242	0.23308	0.631949	-1.03759	-1.35042	-1.63522
Q2FG54	1.23492	-0.987614	0.00308233	-0.00166491	0.502714	0.630864	-0.340658	-0.362694	-0.406695
A0A0H2XK79	0.295357	-0.969085	-1.86525	-0.22405	0.788283	0.628133	0.644147	0.819589	0.541479
Q2FH67	-0.486134	-0.21845	0.560427	-0.15807	-0.175209	0.625603	-0.0377494	0.48308	0.51047
A0A0H2XIQ4	-0.862889	-0.682367	-0.706166	0.498062	0.174278	0.621875	0.183121	0.232851	0.833063
A0A0H2XH09	1.40692	0.335028	-0.128803	-0.196971	-0.371668	0.620817	-1.13709	-1.0055	-0.475725
Q2FI57	-0.627816	-1.10574	-0.388994	0.562107	-0.0295861	0.618639	0.505059	0.766194	1.12227
Q2FHH5	-0.688202	-0.059039	1.05849	0.732236	-0.286266	0.615927	-0.751516	-0.698339	-0.050312
Q2FG96	-0.460672	-0.71202	-0.389246	0.379561	-0.0562874	0.612859	0.0407434	0.326506	0.761546
A0A0H2XJ20	-1.28497	-0.646546	-0.157174	0.412132	0.99951	0.611995	0.576166	0.389037	0.983061
A0A0H2XGV0	-0.726458	-0.0511275	-0.0279496	1.13024	1.48571	0.611383	-0.821702	0.445795	-0.412061
Q2FJM6	0.855468	-0.980515	0.595118	0.408363	-0.17302	0.610203	-0.479006	-0.840429	-0.374511
A0A0H2XKJ0	-0.690374	0.737013	-0.584118	-0.357455	0.08616	0.608041	-0.143745	0.163232	0.237339
A0A0H2XFJ4	-0.136325	1.06975	0.882497	-0.273427	-0.387323	0.606035	-0.916438	-0.945302	-0.645431
A0A0H2XI09	-1.39681	0.0266555	0.136314	1.03969	0.944916	0.601992	-0.115243	-0.00795092	0.395547
A0A0H2XJP4	0.945749	0.91332	-0.4163	-0.351907	0.945474	0.60153	0.039166	-1.30978	-1.5979
A0A0H2XFZ5	-0.764346	-1.71491	-0.673625	0.983399	1.55757	0.601423	0.513069	0.665964	0.275031
A0A0H2XI10	-0.646578	-1.34363	-0.887221	0.248549	1.11745	0.60125	0.638057	0.73765	0.688331
Q2FK44	-0.453839	-0.211766	0.516648	1.35149	0.695263	0.599626	-0.632197	-0.456397	-0.468608
A0A0H2XGW2	-1.4286	-0.720168	0.0504619	0.834993	1.05704	0.59866	0.463629	0.356193	0.425804
A0A0H2XEM6	-0.436145	-1.35966	-0.444703	0.885816	0.925045	0.595672	0.0367881	0.776403	0.484255
A0A0H2XFE4	-1.26777	-0.527054	-0.829766	1.00292	1.2527	0.594709	0.331583	0.490411	0.112319
A0A0H2XFD4	-1.30354	-1.45912	0.367994	1.35169	0.801332	0.593863	0.549465	0.528764	0.136977
Q2FHH4	-1.54381	-0.272266	-0.14285	0.549598	0.566357	0.591697	0.717959	0.74863	0.484594
Q2FJ29	0.243306	-0.640895	1.20916	0.639109	-0.0753568	0.591495	-0.824073	-1.02332	-0.840935
A0A0H2XIC9	-1.56337	-0.7137	-0.782845	0.171486	1.00337	0.59148	0.995719	1.08493	0.910274
A0A0H2XJC7	-0.751199	-0.88773	0.639255	1.03543	0.787523	0.591328	-0.888998	-0.763672	0.362375
Q2FE03	-0.0147663	-0.257633	2.05571	1.17075	0.317403	0.588457	-0.812978	-1.29716	-0.859293
A0A0H2XFF8	-0.724327	0.464859	0.721517	1.34898	1.30196	0.587677	-0.515391	-0.843168	-0.372957
A0A0H2XH49	-0.904443	-0.75726	-1.84797	0.756361	1.46009	0.586279	-0.150749	0.913019	1.00859
Q2FEQ1	0.184279	-2.09791	-0.410311	-0.0331978	-0.423297	0.584537	1.09257	0.75311	0.895068
A0A0H2XJQ7	-1.05441	0.856146	1.00988	0.698867	0.239477	0.583853	-0.799652	-0.736386	-0.467699
Q2FDU5	0.113259	0.467946	0.34895	0.109957	0.252959	0.582071	-0.15568	0.0398103	-0.453608
A0A0H2XHH8	-0.699723	0.597162	1.48603	0.643792	-0.275993	0.57381	-0.586256	-0.872532	-0.483595
Q2FID4	0.333452	-0.266722	0.642362	0.965587	0.0664399	0.570841	-1.1113	-0.929811	-0.661526
A0A0H2XJL5	-0.305026	-0.791421	0.410436	-0.178353	-0.211732	0.570738	0.0996309	0.272818	0.293313
A0A0H2XIC4	0.257119	0.13285	1.33262	0.719914	-0.362811	0.570552	-1.05154	-1.33858	-1.05843
Q2FHU2	0.473959	-0.658663	0.564395	-0.307879	-0.673054	0.569354	-0.395622	-0.510418	-0.0489565
A0A0H2XJU5	0.569755	-1.10967	-0.161521	0.264565	-0.238173	0.568457	-0.559321	-0.553043	0.127787
A0A0H2XHU3	0.892442	1.60173	-0.572109	-1.00214	-0.534315	0.568384	-0.684209	-0.889575	0.253662
A0A0H2XG11	0.821223	0.00950944	0.162201	-0.537278	-0.436068	0.567635	-0.820413	0.353582	-0.164731
Q2FHG3	-0.838057	-0.904794	-0.470176	0.646646	0.431497	0.567589	0.690216	0.697523	0.749698
A0A0H2XEY5	-0.49545	-0.0815195	0.882985	0.404114	0.650991	0.565682	-0.748169	-0.53496	-0.590575
Q2FJP6	-0.535358	-2.46395	-0.536027	-0.849718	0.674574	0.565604	1.28192	1.15439	0.94506
Q2FK73	-1.09211	-1.31814	-0.84441	0.299757	1.27062	0.5618	0.838968	0.930649	0.706865
Q2FF13	0.181272	-0.157358	0.0470722	0.558052	-0.772254	0.560414	0.459507	0.39051	-0.89416
A0A0H2XH43	0.538668	1.06931	0.994444	-0.091774	0.161463	0.560016	-0.909495	-1.2578	-1.64542
A0A0H2XI89	-1.43621	-0.78537	0.152463	0.820332	0.418966	0.559007	0.574619	0.695833	0.441194
A0A0H2XHK2	-0.493021	-2.34135	0.650975	1.31763	-0.602064	0.557223	0.753405	0.637466	0.226188
A0A0H2XHS5	0.854775	1.34258	-0.0840597	-0.701377	-0.189759	0.555914	-0.546056	-1.12408	-1.29806
A0A0H2XGX3	-1.44354	-0.983136	-0.320787	0.617928	1.41561	0.552105	1.21752	0.925999	0.555677
Q2FEI9	0.688692	0.160412	0.84385	0.0742647	-0.686331	0.550667	-0.655482	-1.15684	-0.566613
A0A0H2XF07	0.0510695	0.0139595	-0.646011	-0.477417	0.20819	0.549053	-0.577525	-0.0649138	0.846456
Q2FIR4	0.824951	1.43629	-1.68053	0.018401	-0.108592	0.547985	0.670834	0.260407	-0.0646722
Q2FHM0	-1.5057	-1.08853	0.880797	1.18622	0.552114	0.547089	0.149963	0.39258	-0.126816
A0A0H2XJ15	0.0789873	1.02742	0.983939	0.350101	-0.153227	0.546105	-1.00736	-1.25822	-1.41233
Q2FGB6	0.642845	0.11951	-0.220372	0.509421	-1.092	0.54568	-0.0294511	-0.501389	-0.680293
A0A0H2XGK7	-1.17883	-0.741412	-0.0459097	1.26199	1.35472	0.54549	0.309044	0.331133	0.083397
A0A0H2XEB5	-0.556236	-0.911303	-0.700315	0.419677	1.10213	0.542869	0.841601	0.529884	0.466956
Q2FHV3	-0.0528969	-2.4822	-0.777399	-0.704254	-0.148377	0.54284	1.43633	1.2304	0.934917
Q2FEZ8	-0.37047	1.14722	0.366517	-0.30077	0.294965	0.542545	-1.45798	-0.623018	0.0104212
A0A0H2XFW3	-1.31891	0.465529	1.36281	1.33499	1.11995	0.542001	-0.775908	-0.69549	-1.30265
Q2FFR2	-0.082315	-0.746319	-0.903808	-1.20486	0.537326	0.540927	0.154565	0.601867	1.31761
A0A0H2XG26	0.73597	-1.30526	-0.241862	-0.436946	0.810675	0.539833	-0.239158	-0.151816	-0.56244
A0A0H2XKD9	-0.53298	-1.68498	-1.02429	0.0796044	0.976705	0.537194	0.71515	1.03867	0.836578
A0A0H2XHV8	-0.206251	-1.2889	-1.01882	-0.882082	0.115887	0.533719	0.630835	0.675477	0.953337
A0A0H2XI31	-1.41125	0.440966	0.588788	0.312186	0.646942	0.53175	-0.806971	-0.356287	0.457333
A0A0H2XH73	0.112392	-0.0683875	-0.696402	0.669847	0.47591	0.526415	0.548795	0.482793	-0.00530654
Q2FDI5	-0.0379769	0.330663	-0.107403	0.596873	-0.547011	0.526139	-0.116414	0.524802	0.303881
Q2FF75	-0.507518	0.465418	0.574785	-0.0678753	-0.184666	0.52363	-0.688829	-0.336342	-0.214744
Q2FK29	0.460973	-1.6201	-1.2264	-0.583036	0.741168	0.521405	0.787533	0.789068	0.456682
Q2FJ97	-0.0215034	-1.27717	-1.28215	-0.0288132	0.275352	0.519979	0.922402	0.925583	1.12444
Q2FHH3	-0.259303	0.488025	1.65722	1.16231	-0.295218	0.518153	-0.971284	-1.09931	-1.30968
A0A0H2XGF2	-1.27209	-1.08223	-0.126091	0.586667	0.530443	0.517661	0.534546	0.50193	0.290321
A0A0H2XE11	-0.225729	-0.577295	0.959628	-1.20363	0.0454667	0.515678	0.599235	-0.254619	-0.552753
Q2FEG2	0.332286	1.34826	0.0897975	0.186381	0.306421	0.514829	-1.1314	-1.04205	-0.590687
A0A0H2XHL9	-1.09943	0.868958	0.278587	-0.0914344	0.756396	0.514197	-0.918291	-0.434586	0.634134
Q2FFU9	-0.754009	0.358479	0.0202847	1.17324	0.900891	0.512058	0.31327	-0.128623	-0.284867
A0A0H2XIF9	-0.779849	-1.5107	-0.876053	-0.328184	0.650882	0.509578	1.06461	1.0965	0.980689
A0A0H2XKC2	-0.389096	1.08306	0.745858	0.316162	0.481783	0.509059	-1.37543	-0.454498	-0.989018
A0A0H2XIU1	0.480615	1.27875	-1.04328	0.589301	0.373874	0.506352	-0.292367	-0.63032	-0.185227
A0A0H2XJV8	-0.520858	0.0504519	-1.03589	-0.0182274	0.440784	0.505924	-0.144473	0.338672	1.00704
A0A0H2XHU0	0.577994	-0.691238	0.640113	0.0225842	0.448306	0.505845	-0.27408	-0.233735	-0.764771
A0A0H2XDN2	0.975253	-0.957777	-0.383246	-0.145671	0.212172	0.504494	-0.160425	-0.42649	0.124286
Q2FIA9	-0.635043	-0.433381	-0.636306	0.222969	0.423729	0.503198	0.330174	0.561325	0.760107
Q2FIR2	0.0906997	-1.4874	-0.949618	0.721299	-0.369185	0.501438	0.318516	0.510188	0.356459
A0A0H2XIR7	0.171308	-0.165044	-0.160131	-0.277348	-0.426862	0.500036	0.573428	-0.00476888	-0.167867
Q2FEW1	-0.54292	-0.151911	1.07556	0.541258	-0.194228	0.499627	-0.820334	-0.969698	-0.224329
A0A0H2XER4	-0.846884	-0.174679	-0.395805	1.07822	0.873451	0.498713	-0.141828	0.0858843	0.146024
A0A0H2XDZ6	0.00752914	-1.13017	-0.590655	-0.140555	0.61729	0.497276	0.43864	0.0959252	0.478209
A0A0H2XEM8	0.861471	0.852097	0.665277	-0.240906	0.4011	0.495141	-1.43504	-0.714099	-1.552
Q2FG69	0.473109	0.231207	-0.156414	0.552309	-1.09635	0.494509	-0.330004	-0.318933	0.256284
A0A0H2XED1	-0.293764	-1.09272	-0.273859	-0.795639	0.98832	0.493603	0.0479026	0.785346	-0.0290718
A0A0H2XK62	-0.206485	0.391996	0.422938	-0.595596	-0.136414	0.492139	0.0213131	-0.395553	-0.30639
A0A0H2XH90	0.741794	0.0132035	-0.749674	-0.727578	-0.158844	0.491822	-0.260746	0.19466	-0.249014
A0A0H2XIN3	-0.234427	-0.287312	-0.260554	0.210695	0.63718	0.491278	0.508397	-0.0805784	0.389105
Q2FIT4	-1.43452	-0.537593	0.620559	0.462473	0.82109	0.490737	0.0279579	0.199323	0.0666033
A0A0H2XE82	0.0686843	-0.916584	0.0815267	-0.372326	0.567416	0.489407	0.613407	0.402205	-0.645319
Q2FJU6	1.19403	-0.238178	0.649172	-0.249446	0.760914	0.489031	-1.52706	-0.925509	-0.695268
A0A0H2XG18	0.12159	1.31398	0.512667	0.400004	-0.354078	0.488946	-0.434968	-0.463614	-0.436793
A0A0H2XGS4	-0.630637	0.0199405	-0.415137	1.07013	1.3859	0.48745	-0.374831	-0.0536693	-0.490809
A0A0H2XFA5	-1.37993	-0.599629	0.453356	0.858825	0.229258	0.486669	0.466433	0.578837	-0.190795
A0A0H2XJF4	1.24108	0.814678	-0.0990911	-0.533997	-0.13986	0.486478	-0.749997	-0.991758	-0.766938
A0A0H2XGI7	-1.6268	0.0076225	-0.34008	0.388691	0.982817	0.485883	0.106283	0.483047	0.937581
P00924	-1.26116	0.25156	1.06519	0.0839526	0.473909	0.485379	1.40953	0.99848	-1.82906
Q2FK47	-0.829319	-0.618421	-0.476206	-0.0031234	0.60322	0.483593	0.277776	0.520467	0.689155
A0A0H2XGM6	-0.33447	-2.00216	-0.505361	0.852792	0.433605	0.481725	0.550918	0.766026	0.366329
A0A0H2XEL0	-1.13456	0.896137	1.3185	0.528792	0.530478	0.481205	-1.38713	-0.923731	-0.400727
A0A0H2XG28	-0.262683	-0.545944	1.40032	0.174484	-0.716098	0.480616	-0.791102	-0.462545	-0.411878
Q2FDH3	0.322057	0.57177	0.787021	0.276604	0.815394	0.480522	-1.39999	-1.2939	-1.63286
Q2FG62	-0.338172	0.0027651	1.33258	0.741717	-1.24378	0.479617	-0.372108	-0.540681	-0.294063
A0A0H2XHR6	0.715447	0.449656	-1.19937	-0.350608	0.201903	0.479381	-0.144501	-0.0942992	0.0887026
A0A0H2XKG5	-0.41522	-0.433507	-0.94994	0.333804	0.363968	0.478512	0.424406	0.643956	0.929303
A0A0H2XK21	0.501135	1.78284	-0.680493	-0.235789	0.284068	0.473839	-0.631334	-0.645332	-0.664885
A0A0H2XE36	-1.24547	-0.886892	0.731637	0.398815	0.696127	0.472347	0.609228	0.0880709	0.431801
A0A0H2XH92	-1.35433	-0.568233	-0.661816	0.0738518	0.543495	0.470315	0.659189	0.907112	1.04195
A0A0H2XIN7	-1.11434	-2.01717	0.224254	0.573124	0.637143	0.469873	0.720481	0.454281	0.567262
A0A0H2XIX8	-0.527025	-1.91572	-1.03317	0.616787	0.864407	0.469481	1.02428	1.09436	0.954305
A0A0H2XF94	0.423036	1.23532	0.868892	0.020469	-0.039298	0.468911	-1.24528	-1.34457	-1.22989
Q2FEM4	0.70133	0.392582	0.721055	0.25749	0.479382	0.466275	-1.35715	-1.09693	-1.03469
Q2FHL4	-0.494024	-1.83428	-0.750652	-0.266248	0.989776	0.464569	1.42295	1.09758	0.890094
A0A0H2XGW5	-1.25024	-0.147848	-0.0990848	0.669716	0.773548	0.463518	-0.158632	0.110514	0.179726
A0A0H2XGF4	0.428983	-0.756772	0.145556	1.58892	1.76165	0.460901	-1.18967	-0.950702	-0.75739
A0A0H2XG88	0.177548	0.655123	1.30256	0.343282	0.0207622	0.460461	-0.978715	-1.08302	-1.493
A0A0H2XHZ5	0.292432	0.644165	1.11662	0.966377	0.198777	0.458409	-1.19488	-1.29668	-1.30134
A0A0H2XIQ3	-0.260122	-1.76604	-0.323052	-0.229941	1.10393	0.457236	0.538494	0.228501	1.17475
Q2FEP8	-0.692219	-2.17495	0.615198	1.13459	0.477179	0.456826	0.118433	0.133622	0.690722
Q2FIC5	-0.257421	0.024791	-0.332428	-0.291617	0.614046	0.456402	-1.0417	1.1118	1.46587
A0A0H2XH21	0.287098	-0.43859	0.436781	0.209918	-0.199179	0.455049	-0.816262	-0.436189	-0.38319
Q2FFM1	-1.28872	-1.06943	0.55663	1.26828	0.857057	0.455029	0.109417	0.162983	-0.235602
Q2FF45	-0.0401408	-1.47677	-1.3117	-1.55746	0.54047	0.453763	1.36383	1.18347	0.884142
Q2FKQ5	1.07943	0.882216	-0.720678	-0.745618	-0.319991	0.452102	-0.702832	-0.81908	0.459165
A0A0H2XEE2	0.395088	0.843545	0.290317	-0.322188	-0.280388	0.45049	-0.660778	-1.0289	-0.511395
A0A0H2XHS8	-1.23682	-0.868708	-0.714354	0.484621	0.941212	0.449943	0.975595	1.06267	0.605239
Q2FJB2	0.174971	-1.01776	0.173522	-0.0377434	-0.906081	0.449834	0.0115676	0.156896	0.790818
A0A0H2XED9	-1.20865	0.869614	0.973437	0.614641	0.0220903	0.448922	-0.616772	-0.517754	-0.296926
A0A0H2XG00	0.258005	0.41898	-0.803174	-0.449448	-0.362939	0.447659	0.019402	0.113423	0.728774
Q2FJ62	-1.15109	-1.15269	0.64117	0.474029	0.736357	0.447526	-0.579297	-0.012692	0.379738
A0A0H2XEX6	-0.691532	-0.0744472	1.66356	1.11428	-0.351685	0.44605	-0.87573	-0.72447	-0.592252
A0A0H2XIC0	-0.915402	-0.935636	-0.397533	0.882842	0.932711	0.444888	0.294823	0.581138	0.613008
Q2FG88	-0.747612	-1.28615	-0.5663	0.65923	0.480319	0.444129	0.568135	0.823489	0.981884
A0A0H2XK54	-1.12207	-1.26666	-0.503627	-0.0188034	0.133193	0.442923	1.46219	1.38479	1.66158
Q2FK10	-0.208563	-0.177152	-0.669284	1.60605	1.09167	0.442529	0.0803383	-0.161173	0.376352
Q2FFJ4	-0.766558	0.418091	0.997583	1.15154	1.0275	0.438604	-1.05547	-1.02682	-1.24896
Q2FGD9	-0.0580129	-0.105402	0.40057	0.071419	-0.277975	0.434325	-0.559506	-0.583191	-0.129866
A0A0H2XFI2	-1.00508	-0.713325	-0.845739	-0.509177	0.519985	0.433733	0.860571	1.16981	0.752073
A0A0H2XIC5	-0.199429	-0.548288	0.421861	0.804546	1.15856	0.432559	-0.327143	-0.795389	-0.679681
A0A0H2XGG9	0.371435	1.48792	0.530425	0.0335235	0.187383	0.430541	-1.95652	-1.04216	-0.543421
A0A0H2XFP6	-1.01502	0.802248	0.123663	-0.221313	-0.283641	0.429199	0.728287	0.193567	0.180357
Q2FEN8	-1.25083	-1.65929	0.719338	0.59765	0.168183	0.429086	0.615373	0.529325	0.419096
Q2FHU3	1.07003	-0.124826	0.597956	0.25283	0.251938	0.428623	-1.04813	-1.19799	-1.19828
A0A0H2XHD5	0.856903	0.320062	0.824284	0.6004	-0.328843	0.427603	-1.35866	-1.29887	-0.91691
A0A0H2XJD8	-1.08495	-1.82246	-0.155686	-0.053235	-0.0331096	0.427031	0.898301	0.80252	1.43751
Q2FGG0	0.468445	0.941125	0.921212	0.327315	-0.119764	0.42629	-1.36733	-1.39824	-0.627132
Q2FHZ1	-1.53066	-0.734303	-0.065806	0.470448	0.554361	0.425943	0.905048	0.845011	0.50421
Q2FH17	0.715834	1.27663	0.873372	-0.307924	-0.644721	0.425309	-1.01854	-1.078	-1.20502
A0A0H2XFG8	-1.21039	-1.28667	-0.71281	0.445427	1.3371	0.42415	1.28289	1.15605	0.829565
A0A0H2XJD2	-1.11877	-1.55764	-0.396615	0.904649	1.06883	0.422807	0.721509	0.789816	0.542157
A0A0H2XFN1	-1.08054	-0.946564	-0.251193	-1.00327	-0.658777	0.421408	1.06698	1.29221	1.34711
A0A0H2XGA1	0.254539	0.194928	0.259659	0.473483	0.235896	0.421094	-0.803248	-0.779932	-0.398556
A0A0H2XGR6	0.257682	-0.582997	-1.14128	-1.00209	0.115004	0.419884	0.8361	1.02535	0.249434
Q2FJ77	0.761271	-0.007999	-0.0380378	-0.128616	-0.180416	0.418389	0.353321	-0.12558	-0.856194
A0A0H2XIZ8	-1.25778	-0.778705	-0.18777	0.336005	0.910242	0.418325	1.34249	1.2137	1.00948
A0A0H2XI51	0.622173	-0.386111	-0.555475	0.123011	0.761118	0.417571	-0.270399	-0.601849	-0.245726
A0A0H2XFL3	-1.01946	1.14781	0.544688	0.421917	-0.820797	0.416303	0.437726	-0.408507	-0.336078
A0A0H2XIA0	-0.815944	2.06773	-0.49756	0.147884	-0.276769	0.411083	0.376984	0.286046	0.76616
A0A0H2XFA9	-0.0816791	-1.13184	-1.07083	-0.224612	0.395488	0.410747	0.972458	0.778579	0.784123
A0A0H2XE83	-0.806358	-0.838893	-1.10489	-0.47472	0.840462	0.410459	1.22138	1.43026	0.716763
A0A0H2XIJ7	-0.993803	-1.28146	-0.820779	0.393482	1.00719	0.408459	1.61686	1.32995	0.898653
Q2FFJ1	-0.00756883	1.26097	0.867284	0.379566	-0.149759	0.408245	-1.20502	-1.11729	-0.934316
A0A0H2XHC5	-1.0707	-0.666813	0.534165	1.23848	1.08367	0.408086	-0.25953	-0.45375	0.379208
A0A0H2XFC0	-0.957441	-0.886359	-0.218972	-0.330356	1.43783	0.405144	-0.016935	0.682021	0.00698838
Q2FK43	0.7945	0.354681	0.755322	0.373197	0.506524	0.404614	-1.64457	-0.722747	-1.59757
A0A0H2XIX5	-0.395046	-0.185488	0.124423	0.767047	0.660491	0.403707	0.0636957	-0.258382	-0.767136
A0A0H2XGD6	0.32385	0.587354	0.249125	-0.372971	0.319042	0.400891	-0.548118	-0.792179	-0.413963
A0A0H2XIY9	0.630049	-0.038571	-0.455788	-0.812786	0.7076	0.400097	-0.287616	-0.513897	0.160301
A0A0H2XFJ7	-1.47309	-0.690556	-0.355662	0.916326	1.44491	0.396974	0.422954	0.571185	0.148165
Q2FG40	1.34143	0.014777	-0.221482	-0.405539	-0.051803	0.395395	-0.808917	-0.655107	-0.398948
Q2FDR1	-0.460123	0.664001	0.084963	-0.551929	-0.20756	0.393696	-0.37487	-0.273099	0.413538
A0A0H2XGU0	-0.414228	1.15967	1.34131	0.354917	0.274578	0.3935	-1.46086	-1.38576	-0.57307
Q2FHP4	-0.653987	-0.986735	-0.787326	-0.214152	-0.091973	0.391848	1.083	1.13184	1.159
A0A0H2XHB3	-0.269813	0.960088	1.22897	0.931144	0.364191	0.3903	-1.50345	-0.973705	-0.87236
A0A0H2XHI9	0.124468	0.999561	0.388061	0.191988	0.0571612	0.38874	0.736528	-0.405183	-1.96523
Q2FH09	-0.0468304	0.804681	1.26407	1.06704	0.0727935	0.388308	-1.44559	-1.24488	-1.19214
A0A0H2XGG1	0.839149	-0.276833	-0.356241	0.0889054	0.0627967	0.386041	-0.566137	-0.318678	-0.0636838
A0A0H2XH45	-0.976109	-1.47525	-0.261137	1.04006	1.256	0.385016	0.625357	0.510815	0.334118
Q2FEZ3	1.23746	0.559602	-0.108509	-0.221229	-0.178164	0.384794	-0.794416	-0.852825	-0.753067
Q2FFK6	-0.291166	-0.864636	-0.667362	0.9574	1.0636	0.383624	0.0293493	0.368531	0.298278
A0A0H2XDZ0	-0.798165	0.545488	1.71376	0.846012	1.16224	0.383377	-1.11997	-0.989492	-1.5232
A0A0H2XF56	-1.42436	-1.074	-0.488196	0.847198	1.2067	0.383318	0.77181	0.852673	0.418344
Q2FG83	0.296199	-0.92149	0.828592	0.126496	-1.33286	0.38232	-0.05083	-0.220855	0.333636
A0A0H2XFX3	-0.0212561	-0.816171	0.858153	0.460479	1.2729	0.380041	-0.724089	-0.242094	-0.955091
A0A0H2XEP6	0.123072	-0.0950275	-0.186085	-1.05826	0.10361	0.380009	0.449918	0.50899	0.74811
A0A0H2XGI9	0.387752	0.633849	1.26863	0.408356	-0.571689	0.377755	-1.27782	-1.35282	-0.908402
A0A0H2XJA7	-0.896188	0.544229	0.674099	0.353273	0.0501629	0.377222	-0.377047	-0.192353	-0.322907
Q2FJD8	-1.04303	-0.431603	-0.435471	-0.0258288	0.176672	0.375331	0.623879	0.642091	0.885879
Q2FJA0	0.0578731	-1.70051	-0.951453	0.429211	0.088289	0.372926	0.313024	0.834162	-0.20373
Q2FJ31	1.32241	-0.147935	-0.280371	0.0723138	0.564486	0.372281	-0.836798	-0.74133	-0.862062
A0A0H2XGC7	-0.638613	0.340352	-0.602561	0.694306	1.41597	0.372215	-0.268383	0.835108	-0.240966
Q2FEQ0	0.190669	-1.94582	0.0454966	0.259605	-0.672372	0.37212	0.875984	0.306708	0.799201
A0A0H2XK06	-0.440976	1.68552	0.715125	-0.116429	-0.392055	0.371339	-0.7862	-0.775362	-0.673725
A0A0H2XJD9	-0.329698	-1.28637	-0.700036	0.953979	0.573135	0.369248	0.5585	0.498853	0.261453
Q2FEU0	-0.183839	0.547803	-0.105504	-0.216389	0.954571	0.368139	-0.366643	-0.264844	-0.415209
A0A0H2XHA2	-0.630139	-1.60832	-0.29228	0.375565	0.568499	0.366356	0.893271	0.755669	0.635852
A0A0H2XKC5	-1.28406	-0.019632	-0.167368	1.48498	1.09678	0.366301	-0.140181	0.172078	0.0127633
A0A0H2XFN5	-0.798582	-0.33813	-0.42603	0.090026	-0.114271	0.366036	0.281416	0.295534	0.896758
Q2FFZ5	-0.76455	0.559816	0.985619	0.872571	-0.0335639	0.362763	-1.07317	-0.809178	-0.404011
A0A0H2XEW5	0.0282601	0.239642	-0.576831	0.396691	0.073736	0.362761	-0.339628	0.156432	0.137736
Q2FIX0	0.449372	0.604073	1.44242	0.633791	-0.0889407	0.361037	-1.333	-1.61772	-1.23191
A0A0H2XGN6	-0.544411	-1.50215	-0.194751	1.0599	1.39041	0.360538	0.161392	0.463316	0.0895789
Q2FE11	-0.42777	0.290033	-1.20492	-0.666751	0.254652	0.359141	0.363494	0.8228	0.651991
A0A0H2XH03	0.645416	1.07599	1.17244	0.621044	0.13401	0.358924	-1.10409	-1.54464	-1.73114
Q2FEG1	-0.859635	-1.56553	-0.130971	0.586994	1.19545	0.358507	0.905748	0.854519	0.479472
A0A0H2XKD6	0.964119	0.768084	0.868175	-0.0886608	-0.103147	0.35837	-1.44509	-0.949346	-1.30135
Q2FI17	-0.477768	-1.39335	-0.916957	0.624727	0.597915	0.358318	0.634143	0.945838	0.970102
Q2FG64	-0.660018	0.664653	1.01932	0.969408	-0.203876	0.358308	-1.02118	-0.795802	-0.337993
A0A0H2XED4	-0.93269	0.31571	0.394042	0.395217	0.0140025	0.355741	0.0440771	1.35777	-0.781735
Q2FER7	0.244318	0.56325	0.401686	0.350282	-0.177961	0.351245	-1.0375	-0.675857	-0.358117
Q2FG29	1.51434	0.0896521	-0.69527	-0.916238	0.259516	0.350123	-0.504361	-0.42954	-0.71306
A0A0H2XKF9	-0.969238	-0.187684	0.30396	1.15129	1.31667	0.349857	0.169662	-0.136547	-0.739663
A0A0H2XE52	0.768224	-0.114061	-0.006666	0.180606	-0.0366489	0.349782	-0.981525	-0.671602	-0.119977
A0A0H2XK94	-1.20747	-0.912024	-1.17309	0.960176	1.52687	0.34978	1.42143	0.833579	0.675376
A0A0H2XGV4	-0.9681	0.754135	0.471039	0.927769	1.00702	0.349744	-0.966295	-0.755819	-0.863622
A0A0H2XHG6	-1.14475	-0.0814138	-0.74678	0.348647	0.325347	0.349325	0.290444	0.707083	0.843915
Q2FGE8	0.369395	-1.66467	-1.0399	-1.46448	0.074874	0.34797	1.49834	0.903987	0.813629
A0A0H2XHC4	1.61079	0.133346	-0.704547	-0.451109	-0.0877476	0.345177	-0.34304	-0.447665	-0.164524
A0A0H2XJQ0	0.083425	-0.814709	-0.599877	0.313325	0.186331	0.344754	-0.333943	0.250165	0.861391
A0A0H2XFW8	1.01567	1.39239	0.584106	-0.418814	0.255128	0.3438	-1.14936	-1.64089	-1.26014
A0A0H2XH20	1.12641	0.60255	0.241388	-0.278328	-0.403456	0.343767	-0.855367	-1.03913	-0.573033
A0A0H2XEH4	1.04568	-0.143416	-0.603935	-0.408932	0.73354	0.343644	0.248923	-0.463162	-0.569755
Q2FF15	0.142119	0.351162	0.950694	0.703292	0.290608	0.343226	-1.10565	-1.22266	-1.15906
A0A0H2XFZ7	-1.41837	-1.24325	0.024284	0.315609	0.432652	0.342899	0.669417	0.93554	0.959103
Q2FI34	-1.42698	-0.175676	-0.383314	0.250074	0.45019	0.341263	0.547191	0.782918	0.859234
A0A0H2XI52	0.674658	0.260915	-0.128548	-0.261959	-1.06472	0.339851	-0.259488	-0.256462	0.746725
A0A0H2XI74	0.344384	-1.35022	-0.0161798	0.942029	0.0191293	0.337857	-0.0378221	0.0866407	-0.162121
A0A0H2XIK9	0.0807022	1.17452	-0.100461	-0.943376	-0.596841	0.333537	-0.573424	-0.22124	0.464834
A0A0H2XEF0	-1.36372	-0.213418	0.137494	0.407538	0.758838	0.330159	0.700438	0.42127	0.424295
A0A0H2XFQ5	-0.621955	-0.061692	-0.481763	0.709069	1.19057	0.325033	0.388938	0.0225522	-0.135601
A0A0H2XGN1	-1.23964	-0.68173	-0.779647	-0.13881	1.06219	0.324196	0.842844	0.853777	0.744734
P0C7Y0	0.358941	-0.922717	0.159362	-0.684459	0.484585	0.319929	0.265191	0.18525	-0.166731
A0A0H2XIR9	-1.26665	-1.48092	-0.0382643	0.538159	0.750426	0.319738	0.968392	0.940789	0.411542
A0A0H2XFL8	0.231243	-1.14977	-1.37187	-0.181492	0.685241	0.31893	0.443051	0.583492	0.949403
A0A0H2XHE0	-0.00537627	-0.892605	-1.75914	-0.960653	0.879703	0.316959	0.770582	0.7613	1.03376
A0A0H2XI94	-0.214709	0.549444	-0.221943	-1.14057	-1.71429	0.313916	1.24718	0.981229	1.12464
Q2FF67	0.934222	-0.228462	-0.34424	0.698265	1.03483	0.311581	-0.776969	-0.527354	-0.812277
Q2FFH6	0.83752	-0.041111	0.915211	0.33145	-0.282883	0.310116	-0.591872	-1.29423	-1.0327
Q2FJC9	-0.177992	0.46265	0.85838	0.075992	-1.37235	0.309993	-0.329953	-0.274391	0.0390424
Q2FFY0	-0.0981885	-1.10123	-0.646111	-0.301421	-0.408223	0.309125	0.474741	0.691223	1.15917
A0A0H2XHQ1	0.730706	0.4201	0.689466	-0.0403418	-0.737147	0.309078	-0.83657	-1.10545	-0.554073
A0A0H2XG87	-0.0628239	-0.91589	-0.903218	0.029185	0.112313	0.308796	0.481668	0.922751	0.585027
Q2FGF8	0.148001	-1.05712	-0.942526	-0.170309	-0.0940954	0.308698	0.644724	0.846392	1.13594
A0A0H2XI18	0.703621	-0.012299	-0.30928	-0.0587485	0.679336	0.308288	-0.9767	0.0851632	-0.155701
A0A0H2XHD3	-1.32526	-0.0092185	1.08839	1.34752	0.626682	0.307187	-0.648651	-0.478298	-0.653201
Q2FHH9	-0.110644	0.639206	1.42885	1.14474	0.47926	0.304428	-1.37471	-1.31324	-1.54635
A0A0H2XDY4	-1.64259	-0.895252	-0.392731	0.771806	0.944322	0.303244	0.459289	0.914274	0.817036
A0A0H2XJ07	0.750511	-0.942105	0.496869	0.354932	-0.046647	0.302832	-0.153045	0.17158	-0.960956
A0A0H2XIZ0	-0.366996	2.27751	0.895149	-0.497154	0.368536	0.302426	-1.00351	-0.907151	-1.27324
A0A0H2XJS2	-1.48366	-1.27238	0.0354798	0.968401	1.02917	0.301937	0.497498	0.592386	-0.0587276
A0A0H2XIJ5	1.68042	-0.362703	-0.375265	-1.15036	0.641937	0.301299	-0.550349	-0.508005	-0.418516
A0A0H2XHM5	-1.38131	-0.576626	-0.0334847	0.80175	0.539311	0.300283	0.304553	0.588439	0.557745
Q2FEQ6	0.141367	-1.95178	-0.567629	-0.226782	0.0952669	0.299634	0.993682	0.938063	1.05142
A0A0H2XGJ0	-0.311104	-1.07886	-1.13445	-0.378487	0.487302	0.299516	0.980561	1.07854	1.03998
A0A0H2XHU7	0.525643	1.17399	0.8366	0.0961169	-0.217071	0.299113	-1.29003	-1.47977	-0.850315
A0A0H2XDX7	-1.42038	-0.896735	-0.0188711	0.7322	0.715116	0.291786	0.69622	0.486843	0.81268
A0A0H2XFM4	-0.486388	-0.831064	-0.635517	0.39497	0.553275	0.2915	0.265863	0.504676	0.367631
A0A0H2XFI6	1.6913	0.321246	-0.743453	-0.247982	0.0362153	0.291297	-0.991244	-0.378403	-0.343296
A0A0H2XK77	-0.127068	0.628597	0.227331	0.506662	0.642827	0.290966	0.697444	0.643001	-1.62929
A0A0H2XGL4	-0.172822	0.640753	0.789747	-0.464149	-0.643591	0.286145	-0.0307266	-0.328778	-0.227042
A0A0H2XGZ4	-1.34778	-1.09461	-0.302634	0.0559008	0.653957	0.285772	0.720506	0.891449	1.09576
A0A0H2XII0	-0.481846	-0.958187	0.0773652	0.363003	0.529004	0.285235	0.383131	0.332951	-0.0266458
Q2FH40	1.28718	-0.516402	-0.480639	0.399753	0.311607	0.282987	-0.622409	-0.627393	-0.281269
Q2FGN7	-0.0903503	0.821494	0.184084	-0.84307	-0.616603	0.282104	0.172477	-0.67573	-0.4627
Q2FHJ3	0.992489	1.02214	0.314918	0.166759	0.440016	0.281034	-1.33654	-1.34703	-1.33669
A0A0H2XG76	0.543293	0.705994	-1.50356	-0.441796	-0.14828	0.279924	0.232104	0.333704	0.303985
A0A0H2XE01	0.434685	1.6834	0.170275	-0.00712408	-0.51937	0.279851	-0.9937	-0.905075	-0.720791
Q2FJB0	0.495179	0.108067	0.263207	-0.378838	-0.607911	0.279068	-0.244763	-0.489028	-0.629358
A0A0H2XFB2	0.137666	1.774	0.694145	0.167422	0.371392	0.277897	-1.05758	-1.18359	-1.4874
Q2FH25	1.07257	0.248327	-0.221058	0.234957	0.4408	0.277751	-0.554466	-1.31382	0.423992
A0A0H2XHX1	-0.997908	-0.664009	-0.978988	0.169279	0.683266	0.276597	0.975067	1.15367	1.01405
Q2FJQ9	0.137547	0.405996	0.900666	-0.705361	0.165205	0.274399	-1.45831	-1.23185	-0.440087
Q2FED3	-0.259772	-0.634738	0.0586302	0.761737	0.840868	0.273147	-1.19222	-0.0419995	1.03544
Q2FG38	0.396229	0.901595	0.925737	-0.128938	-0.791191	0.272987	-1.11325	-1.21193	-0.247855
Q2FEI5	1.34879	-0.30881	-0.366668	0.0220468	-0.647154	0.272812	0.0596396	0.0522113	0.0950183
A0A0H2XKA3	0.517174	-0.39511	-0.557555	0.546494	0.100928	0.272136	-0.366754	0.676981	-0.123727
A0A0H2XGM4	-0.0724374	0.571355	1.30108	0.757259	0.148744	0.271587	-0.713327	-1.36106	-1.16638
Q2FJ95	-0.124988	-2.0655	-0.872107	-1.21549	0.481376	0.26958	1.36782	1.21404	1.21108
Q2FFY7	1.62498	0.399651	-0.138741	-0.205674	0.00526047	0.269302	-0.83332	-0.958315	-0.90402
A0A0H2XJ36	-0.572667	0.158919	-0.9874	-1.36497	-0.244916	0.268536	0.665282	0.864072	2.23014
A0A0H2XGE8	0.220937	0.204146	0.545565	0.603693	-0.257944	0.267974	-0.184028	-0.772114	-0.27654
A0A0H2XFX6	0.0753851	1.57581	1.38258	0.229393	0.237895	0.267937	-1.04042	-1.26628	-1.59581
Q2FGW8	-0.40302	-0.796571	-0.275147	0.43411	0.127914	0.267908	0.166495	0.517504	0.891359
Q2FH03	-1.44955	0.371617	0.00970082	0.113791	0.821923	0.262679	-0.15752	0.767539	0.292342
Q2FJI9	-1.1859	0.410656	-1.27443	-0.0800324	0.69124	0.260349	0.715052	0.700858	0.728043
A0A0H2XEB7	0.127827	-1.66823	0.0756453	1.02507	1.32806	0.260003	0.305782	0.0322217	-0.450099
A0A0H2XIW4	-0.338559	0.325574	-1.54715	-0.344723	0.0424575	0.259946	0.677091	0.852979	0.94817
A0A0H2XJ93	-1.01004	-1.8824	-0.37213	-0.0628158	1.43596	0.259014	1.01887	0.898672	0.567125
A0A0H2XGG6	0.979699	-1.422	-0.565957	-0.280439	-0.365948	0.2568	-0.093452	-0.0387309	0.683609
A0A0H2XH50	0.394771	-0.016131	-0.0540294	0.23579	0.0417456	0.254687	-0.48015	-0.125618	-0.231855
A0A0H2XJ65	0.472188	0.683319	0.578325	0.159234	0.186501	0.254298	-1.80873	-0.966818	-0.23677
A0A0H2XG19	-1.37426	-1.19863	0.0467798	0.656318	0.93903	0.254187	0.495948	0.658291	0.316036
A0A0H2XIN9	-0.938698	-1.70936	-0.353572	0.958288	0.815239	0.253157	0.757292	1.01167	0.535611
Q2FI18	-0.931241	-1.28865	-0.509864	0.718423	0.456217	0.2529	0.980013	1.06999	0.839529
A0A0H2XI78	-0.935543	-0.914223	-0.149403	0.598847	1.35657	0.252121	1.12758	0.885649	0.633574
Q2FGF0	-0.836549	-1.1109	-0.778434	0.800345	0.313889	0.251189	0.972178	1.01019	0.833126
A0A0H2XIA2	0.13206	0.892794	1.28828	0.319068	-0.356979	0.250541	-1.13264	-1.23059	-0.891613
A0A0H2XH23	-0.313671	-0.0427505	-1.227	0.332185	0.871952	0.247786	0.0294203	0.139646	0.570088
A0A0H2XI81	-0.672757	-0.065358	-1.00194	-0.417553	0.251282	0.247	0.767723	0.813249	0.742552
A0A0H2XH19	0.371196	-0.310146	-0.690476	-0.741679	0.117399	0.243038	-0.496935	0.939947	0.367224
A0A0H2XH31	-0.534566	-1.37397	-0.658458	0.291838	0.868253	0.242628	0.948767	1.02912	0.424364
Q2FHD9	0.0482964	-0.900173	-0.0195913	0.922416	-0.0376565	0.241553	-0.235641	-0.18112	0.35363
A0A0H2XIF8	-1.07065	-0.766766	0.0392929	-0.342763	0.559771	0.240072	0.235312	0.588606	0.641825
A0A0H2XHH0	-0.98065	-0.573176	-0.285653	-0.336444	0.232226	0.239298	0.00482163	0.310967	1.7525
Q2FEC4	-1.31721	0.852612	-0.211717	0.181295	0.495257	0.239049	-0.583081	0.476878	0.402108
A0A0H2XII3	-0.770639	-0.875488	-0.96619	-0.546285	0.510635	0.238814	1.09237	1.18596	1.03643
A0A0H2XHY3	1.38797	1.18975	0.20895	-0.623342	0.333162	0.236096	-1.12021	-1.087	-1.19732
A0A0H2XGX9	0.0382396	0.073162	-1.08482	0.223606	-0.401028	0.235604	0.254329	0.0759303	-0.122002
Q2FEU3	0.682597	-0.477281	0.38779	0.778775	0.145411	0.234686	-0.744527	-0.532171	-0.960072
Q2FIM4	-0.743644	-1.0146	-0.891657	0.401613	1.08196	0.233228	0.63866	0.822618	0.655024
A0A0H2XIS1	0.988425	-0.248043	-0.639506	-0.123888	0.116827	0.2332	-0.572276	0.026004	-0.493798
A0A0H2XIF3	-0.92275	0.458511	0.700501	0.0666434	0.0862672	0.232207	-0.597822	-0.330058	-0.424842
Q2FG87	-0.0616229	-0.643331	-0.0366856	-0.0812346	-0.945279	0.231409	-0.301586	0.187545	0.890765
A0A0H2XIC1	1.1998	-0.165095	-0.76627	-0.565308	-0.149524	0.230592	-0.145031	-0.0468385	-0.051854
A0A0H2XFD1	1.12447	1.06075	-0.326333	-0.730142	-0.199897	0.230298	-1.02739	-0.798562	-0.72499
Q2FK11	1.64154	0.21444	-0.247773	-0.588323	0.323416	0.229036	-0.705869	-1.01378	-1.02263
A0A0H2XJW8	1.51021	0.882717	-0.662494	-0.936382	-0.0191433	0.228665	-0.609117	-0.718304	-0.755514
A0A0H2XI13	-0.116	1.13647	1.21299	0.461687	0.115877	0.227447	-1.20957	-1.12562	-1.12982
A0A0H2XIX9	1.0763	1.25116	-0.336733	-0.537227	-0.149741	0.225262	-1.01325	-0.352004	-1.23863
Q2FGZ4	0.782206	1.2181	0.0382167	0.302089	-0.191737	0.224926	-1.18139	-1.02948	-1.13602
Q2FIP8	0.445635	1.69371	0.100011	-0.609817	-0.744894	0.224532	-1.04912	-0.879387	-0.05697
A0A0H2XDY8	-0.372364	-0.118051	0.133857	0.377882	-0.715442	0.22325	0.365211	0.147684	-0.173985
A0A0H2XHB4	-0.806824	0.387158	-0.879472	-0.0659202	0.226167	0.222305	-0.0362649	0.572769	1.03441
Q2FHU1	-0.832323	-0.120998	-0.643543	0.881291	0.70048	0.222188	-0.0849317	0.0567793	0.506753
A0A0H2XH26	-0.235135	-0.680953	-0.45861	-0.563567	1.99256	0.218916	-0.402858	0.096039	-0.583634
A0A0H2XFZ3	-0.366529	-0.885216	-0.663055	-0.858442	0.842852	0.218857	1.16906	0.129775	0.281931
A0A0H2XKH0	-1.67115	-0.520695	1.43348	0.879517	0.391273	0.215632	0.0470769	-0.0661901	-0.3193
A0A0H2XE49	0.323633	0.254742	-0.394523	-0.49655	0.203027	0.214606	0.236605	-0.111924	-0.430746
Q2FDH1	0.195074	0.393113	0.638157	-0.528822	-0.311341	0.211607	-0.829959	-0.846295	0.0332903
A0A0H2XHX6	1.35079	-0.355819	-0.287533	0.273685	-0.198347	0.211483	-0.466686	-0.418115	0.00294291
A0A0H2XFX9	-0.522312	1.68525	-0.273192	0.0774378	-0.404141	0.207215	0.359876	-0.100135	0.396801
Q2FG28	1.27188	1.24733	0.114291	-0.336388	0.456919	0.20648	-0.740576	-1.30308	-1.46519
A0A0H2XDE4	-0.571979	-1.57706	-0.043085	-0.17642	0.231401	0.205952	0.661267	0.740767	0.481314
Q2FGY5	-1.63187	-0.46027	-0.360182	0.515516	0.921834	0.205217	0.779879	0.918407	0.737307
A0A0H2XGI0	0.646006	1.74575	-0.932137	-1.22013	-0.0402193	0.20483	-0.382151	-0.0782537	-0.479336
A0A0H2XKE9	-1.13531	0.730105	-0.063717	0.792683	0.0742302	0.203229	0.221795	0.0767513	0.823222
A0A0H2XJA6	1.28755	-0.093638	-0.0762468	-0.479178	-0.250539	0.202484	-0.775831	0.00673612	-0.935586
A0A0H2XKK1	-0.792715	-0.947483	-0.431932	0.396402	0.958746	0.202198	0.672216	0.818201	0.622118
A0A0H2XEN8	-0.679867	-0.599263	0.245589	1.27428	0.702958	0.202023	-0.353369	0.866134	-0.0166248
Q2FFJ6	0.935236	0.244514	0.808213	0.290052	-0.683281	0.200636	-1.062	-1.27719	-0.580708
A0A0H2XED7	0.340564	0.568479	0.758663	0.750356	-0.228872	0.198134	-1.11892	-1.16263	-0.852195
A0A0H2XEM7	0.719558	0.196249	-0.53195	-0.184403	-0.503449	0.197166	-0.29159	-0.0130263	0.276438
Q2FFN1	0.28235	0.0860891	-0.103417	0.0218772	-0.914013	0.196026	-0.094544	-0.0103921	0.48071
A0A0H2XH66	0.21735	-0.918316	-0.869247	0.319514	0.0133147	0.195822	0.451787	0.605194	0.647252
A0A0H2XFN0	0.865832	1.31735	0.963269	0.0532572	-0.164786	0.193909	-1.15448	-1.50064	-1.38958
A0A0H2XIT2	-1.48012	0.390701	0.390817	0.789036	0.0197756	0.191601	0.376357	0.345208	0.271127
Q2FH82	-0.347997	-2.23493	0.743807	0.936278	0.867287	0.190355	0.00126901	0.215194	-0.224751
A0A0H2XI39	-0.66463	-0.767046	-0.617158	0.410508	1.06563	0.190309	0.738701	0.882401	0.433352
A0A0H2XGQ6	-0.986857	-0.0183485	-0.510231	0.0251662	1.14485	0.188949	0.718288	0.785248	0.79333
A0A0H2XG39	-0.231549	-0.761175	-0.588693	0.0900146	-0.360675	0.187632	0.796732	0.913387	0.83127
A0A0H2XGZ0	1.12719	0.08898	-0.130647	-0.329212	0.145226	0.187401	-0.613489	-0.957542	-0.605372
A0A0H2XGB6	-0.944876	-0.917108	-0.173149	0.278951	0.373691	0.187038	1.12881	0.960076	0.539918
A0A0H2XIQ7	-1.00461	-0.830302	-0.61909	0.418352	0.838782	0.186214	0.973321	0.811609	0.461683
A0A0H2XGZ7	-1.77132	0.133945	0.911689	0.761893	0.348678	0.185858	0.000471729	0.16943	0.0921774
A0A0H2XIH4	-0.780985	1.14612	0.871505	0.675764	0.313956	0.184038	-0.902682	-0.980676	-0.165085
A0A0H2XHF0	0.385252	-0.760468	-1.64288	-1.08512	0.314433	0.180306	1.15191	1.16639	0.865662
Q2FI60	-0.0971244	1.47807	-0.791966	-0.619331	-0.547118	0.179228	-0.2711	-0.64696	0.3448
Q2FF09	-0.139251	-0.194242	1.51077	0.943385	-0.402793	0.178863	-0.902154	-0.842195	-0.765334
A0A0H2XGT3	-0.0920474	-0.543544	0.364432	-0.40676	-0.658367	0.178734	0.367908	-0.826382	0.214359
A0A0H2XFV2	-1.09079	-0.148301	-0.604108	0.214462	0.561735	0.177574	1.02019	0.961357	0.402037
Q2FEX1	1.41339	0.754727	0.0953907	-0.204832	-0.453672	0.177561	-0.901903	-1.07673	-0.760595
A0A0H2XEB3	-1.33201	-1.06772	-0.624619	-0.367275	0.801845	0.176809	1.03791	1.3502	1.32808
A0A0H2XGG5	-0.762838	-1.28778	-0.480612	0.635889	0.209571	0.17665	0.89765	0.889514	0.861071
A0A0H2XII4	0.777873	1.44112	0.67619	-0.094929	0.201539	0.176503	-1.14	-1.32431	-1.56438
A0A0H2XFH8	0.819057	0.690278	0.820345	0.458573	-0.705161	0.175756	-1.11671	-1.2007	-0.977188
A0A0H2XJI8	-0.999386	-1.49289	-0.401439	0.376938	1.17011	0.175281	0.412131	1.22518	0.537762
Q2FG72	-0.525027	-1.34269	-0.99518	-0.414918	-0.154121	0.171553	1.30606	1.36413	1.50678
A0A0H2XKJ8	-0.156482	0.646548	0.393623	-0.754243	0.377831	0.170745	0.89323	-0.437626	-0.53468
Q2FJA2	-0.440026	-1.32553	1.47706	0.575268	-0.625037	0.170152	-0.433162	-0.501973	-0.142271
Q2FGX5	0.0453529	-0.888756	0.0227137	0.356645	0.0943358	0.170084	-0.396196	-0.254464	1.17831
A0A0H2XEM2	1.24562	0.687974	0.771136	0.00243662	-0.191687	0.167871	-1.18454	-1.18626	-1.2681
A0A0H2XJ40	0.481432	-1.07077	0.709317	1.20932	0.333912	0.167612	-0.471899	-0.265237	-0.819532
A0A0H2XFA8	1.33861	0.278149	-0.187743	-0.270343	-0.0508737	0.166397	-0.396532	-0.779512	-0.502569
Q2FHM9	0.730821	0.423009	1.07508	0.359612	-0.82252	0.165563	-0.829531	-1.29242	-0.797092
A0A0H2XI88	0.237144	1.23636	0.494029	-0.0350339	0.0375537	0.165114	-1.35327	-0.628684	-0.835224
Q2FDH2	-1.59079	0.0048015	-0.0345091	-0.565573	-0.583414	0.164025	1.24603	1.2189	1.26042
A0A0H2XFS9	-1.64083	0.0914078	0.0172112	0.890511	0.787315	0.163985	0.583067	0.703143	0.12463
A0A0H2XJ55	0.672747	1.56678	0.621879	0.266477	0.557554	0.163725	-1.39228	-1.3625	-1.72917
A0A0H2XJY5	-1.14322	-0.933131	-0.793428	0.632548	1.35482	0.163679	0.946881	0.931587	1.0953
Q2FG92	-0.433778	-0.715468	-0.237569	0.265955	-0.44601	0.163602	-0.259231	0.260067	0.904639
Q2FI19	-0.242889	0.145253	-0.584179	0.803822	0.680165	0.163323	-0.249138	0.290808	-0.0398455
A0A0H2XFU0	-0.301523	-0.754339	-1.08141	-0.694484	-0.531429	0.162195	1.15823	1.33758	1.3858
A0A0H2XE39	-0.0636549	-1.34716	-1.03512	-0.047443	0.455921	0.161999	1.15696	1.10032	0.71806
Q2FFR1	-0.401142	-1.03359	-1.00078	-0.575792	0.484705	0.160825	0.900906	0.923135	0.813919
Q2FK15	0.192095	0.0627382	-0.191315	-1.30447	-1.02786	0.160706	0.505157	0.0229492	0.478958
A0A0H2XH87	-0.29255	-0.696402	-0.928374	0.460261	0.561551	0.160268	-0.424519	0.764505	0.459203
A0A0H2XI61	-0.172913	-1.36383	-0.690679	0.48552	0.288343	0.15958	0.714353	0.828919	0.79302
Q2FHJ9	-0.366573	0.781892	1.76599	0.650168	-0.451066	0.157624	-1.2865	-1.28975	-0.932932
A0A0H2XJE4	-0.475889	-1.64181	-0.692924	-0.360981	0.435918	0.15609	1.20067	1.34618	0.90618
A0A0H2XG57	0.943063	0.100019	-0.226804	-0.731201	-0.866748	0.155802	0.316553	0.889816	-1.58486
A0A0H2XE07	-0.133658	2.74691	0.442826	-0.0595872	0.178833	0.155286	-0.0747387	-0.861564	-0.633887
Q2FGL9	1.28777	1.06612	-0.95562	-0.520633	0.123305	0.155018	-0.796686	-0.442088	-1.20844
Q2FEP9	-0.446778	-1.35963	-0.0058535	-0.0938617	-0.925029	0.154699	1.16266	0.969167	1.1717
A0A0H2XFM2	-1.42623	-0.70146	-0.666305	-0.437966	0.556276	0.153384	1.11791	1.38379	1.05199
A0A0H2XI96	-0.756574	-0.275842	-1.02638	-0.21024	-0.27166	0.153297	1.06524	1.07702	1.07354
A0A0H2XHN8	0.678553	1.44592	0.342708	-0.975521	-0.490215	0.151801	-0.796927	-1.02187	-0.794645
A0A0H2XGD0	1.13998	0.948625	0.474226	0.0427534	-0.268738	0.148314	-1.57992	-1.25649	-0.680628
A0A0H2XEK9	1.4402	-0.345805	-0.510219	-0.38024	-0.341266	0.148131	-0.377418	-0.178277	-0.0242159
A0A0H2XGP2	0.216627	1.36595	1.16153	0.380195	0.2579	0.147999	-1.8823	-1.64532	-0.692223
Q2FK58	-0.624606	-0.340718	-0.60056	-0.993395	-1.13687	0.147565	1.98062	1.51086	1.57558
A0A0H2XHY0	-0.833293	-0.976322	0.202275	1.08762	1.04119	0.145342	-0.0926758	0.125131	-0.484492
A0A0H2XGD7	0.541422	0.549657	0.348322	0.163448	0.121074	0.143817	-0.866206	-0.968687	-0.807889
Q2FEQ7	0.126957	-1.64733	-1.03509	-0.790525	0.201357	0.139828	1.14537	1.16767	1.59102
A0A0H2XFQ9	-0.392806	0.67222	0.0376419	-0.0455072	-0.077541	0.138255	-0.501158	0.0386515	-0.0960426
A0A0H2XFW6	-0.704186	-0.685271	-1.2158	-1.08849	0.541639	0.137629	1.19345	1.25424	1.21221
Q2FIJ1	-0.18522	1.24439	0.798467	0.347412	0.0805977	0.135293	-0.627409	-0.764772	-1.43102
A0A0H2XEK5	-1.05658	0.844967	1.41853	0.77946	1.12069	0.13414	-0.610567	-1.2469	-1.3008
A0A0H2XH34	-0.889805	-1.14124	-0.49935	0.502993	0.402707	0.134039	0.525545	0.689577	1.38354
A0A0H2XGC3	-0.185718	0.779852	1.34302	-0.142014	-0.514168	0.133486	-1.04726	-0.973993	-0.691034
A0A0H2XDU9	-1.11982	-1.21023	0.0456181	0.534969	0.399721	0.132134	0.553482	0.690992	0.517271
A0A0H2XG04	-1.23865	0.434071	-0.0678713	0.585993	0.75196	0.13196	-0.0943311	0.338912	0.439225
A0A0H2XF03	-0.25402	-0.641887	0.642458	0.634008	0.317237	0.131559	-0.115111	0.30019	0.196063
A0A0H2XGR3	0.072437	1.808	-0.174857	-1.10952	-0.562696	0.12904	-0.252651	-0.337791	-0.220585
A0A0H2XI26	-0.893458	-1.66002	-0.381439	0.3559	-0.128807	0.128819	1.12565	1.2357	1.27004
A0A0H2XDS1	-0.0564613	-1.77336	-1.03582	-1.08676	0.216887	0.12838	0.914971	1.06995	1.66576
Q2FH43	1.80149	-0.714068	-0.224636	-0.543941	0.466143	0.128288	-0.204317	-0.529227	-0.866649
Q2FG37	-1.02355	-0.625341	-0.361988	0.238858	0.179996	0.125913	0.661054	0.718701	0.716641
A0A0H2XJW1	0.0344332	-1.59498	1.31255	0.740294	-0.555017	0.125713	-0.207443	-0.24651	-0.265626
Q2FJ87	0.18603	-0.736242	-0.683023	-0.523664	-0.598707	0.125533	0.515554	0.641355	0.711005
A0A0H2XIH6	0.486812	-0.126438	0.449798	0.744296	-1.06256	0.118877	0.0815235	-0.542484	0.0372637
A0A0H2XFX5	-1.61483	-0.460382	-0.168198	0.416407	0.48795	0.118752	0.717097	0.749848	0.976541
A0A0H2XJ51	-1.34889	-1.05915	-0.422222	0.117647	0.249212	0.118635	1.68366	1.44082	1.4046
A0A0H2XFP3	1.15681	0.909878	0.154136	-0.50896	-0.624701	0.118533	-0.723927	-0.986255	-0.888609
Q2FFJ5	-0.123127	-0.0059098	1.17551	0.907731	-0.174396	0.11755	-1.11873	-1.09141	-0.387724
A0A0H2XIP6	-0.638292	0.115895	0.0891283	0.0524972	0.257106	0.116516	-0.266924	0.0774337	-0.314915
A0A0H2XHT1	-0.111307	0.779395	-0.784957	0.0680812	0.400921	0.116099	-0.521251	0.356403	-0.296253
Q2FHV5	-0.152933	-1.19745	-0.321903	-0.396685	0.536508	0.110601	0.173707	0.49073	0.61631
A0A0H2XJY0	-0.0392527	0.140959	-0.475302	-0.599253	0.25166	0.109997	0.710021	0.319349	0.0152596
Q2FFJ7	0.400556	0.433702	0.540086	0.418296	-0.627129	0.109786	-0.841279	-0.912341	-0.355415
A0A0H2XI32	-0.9954	-0.76956	-0.0560988	1.1847	0.0539878	0.108717	-0.159063	0.0583758	0.140653
A0A0H2XII1	-0.46522	-1.62231	-0.711215	0.0559944	0.181907	0.10689	1.09894	1.13756	1.06268
A0A0H2XFB7	1.24323	0.596337	0.274763	-0.54034	-0.425531	0.106882	-0.290579	-0.953819	-0.90322
A0A0H2XI40	0.0324895	0.231707	0.859397	0.388892	-0.417482	0.106262	-0.643603	-0.781049	-0.398269
A0A0H2XGG7	-0.296894	-1.01995	-0.94724	0.0453466	0.063988	0.105458	0.648185	0.764045	1.15185
A0A0H2XHI5	-1.1606	-1.25822	-0.150977	-0.35418	0.310493	0.104841	1.38532	1.31304	1.17331
A0A0H2XHN7	-1.83597	0.067279	-0.203675	0.678579	0.745279	0.104735	0.725978	0.73146	0.431737
A0A0H2XEU4	1.11896	-0.41393	-0.705316	-1.77565	0.811471	0.104527	0.269572	0.474207	0.124262
A0A0H2XEE1	1.28141	-0.31142	0.646538	0.0908069	-0.743296	0.10365	-0.465118	-0.999292	-0.389973
A0A0H2XIS0	0.216416	0.898853	1.37543	0.993303	0.529041	0.102507	-1.47963	-1.60831	-1.43919
A0A0H2XH98	1.04714	0.442844	0.896563	-0.398871	-0.271434	0.101855	-1.19065	-1.25689	-0.885417
A0A0H2XIF7	1.27996	0.826335	0.0593407	-0.304155	0.253365	0.101119	-1.25671	-1.16128	-0.551364
A0A0H2XIX0	-0.585751	1.38885	1.00965	-0.330806	-0.539438	0.100644	-0.405174	-0.746911	-0.737659
A0A0H2XIU5	-0.340977	-0.683317	-1.36346	-0.0821938	-0.0866595	0.0982063	1.1944	1.38464	1.50896
A0A0H2XEE7	-0.471796	-1.27364	-0.955591	-0.383275	0.124342	0.0956879	1.28921	1.42408	1.33204
A0A0H2XJJ5	0.20943	1.55455	-0.212609	-0.661807	-1.15797	0.0949294	-0.2033	0.322379	-0.0116058
Q2FER2	0.591668	-1.5315	-1.23379	-1.26543	-0.357918	0.0946382	1.36891	1.27783	1.29435
A0A0H2XI95	1.23179	-0.0363885	-0.535955	0.70748	0.6933	0.093751	-0.0457141	-0.305037	-0.896975
A0A0H2XJZ5	-0.300187	-0.0914385	-1.11513	1.11654	-0.159268	0.0915302	0.305086	0.545491	0.522752
Q2FEN5	-0.661939	-1.50096	-1.09695	-0.157989	0.795184	0.0913549	1.48841	1.27876	0.993048
A0A0H2XEL8	-1.31419	-1.2625	0.391009	0.840647	0.0567573	0.0900516	0.907655	1.12921	0.388669
A0A0H2XDZ4	0.39742	-0.0692695	-0.650844	-0.227981	-0.210817	0.0893573	-0.53499	-0.0880455	0.757368
A0A0H2XDN5	0.709552	0.198178	-1.46528	-0.7431	0.441887	0.0890317	-0.307617	-0.428446	0.0551268
A0A0H2XJT8	-0.737963	-0.471535	-0.82943	-0.0544248	-0.35985	0.0887059	0.309405	1.07465	0.921084
A0A0H2XJ35	-1.3277	-1.27381	0.058145	0.156103	1.50327	0.0884072	1.05716	0.929922	0.602909
A0A0H2XFD9	0.432751	0.965639	-0.0295189	0.0352672	-0.11787	0.0872788	-0.700593	-0.946609	-0.514547
Q2FG51	-0.652098	-1.07463	0.918493	1.16897	-0.146142	0.0866436	-0.00121463	-0.173843	0.169443
A0A0H2XHY6	-1.05854	-1.15216	-0.796588	0.474852	1.03804	0.0860006	0.959072	1.02835	0.999342
A0A0H2XJ17	-0.579392	-0.501177	-1.84001	0.0292233	0.557278	0.08548	1.23655	1.29004	0.960499
Q2FII7	1.11613	0.645405	0.64379	0.888638	0.10183	0.0850819	-1.21166	-1.54601	-1.44596
A0A0H2XIZ7	0.622883	0.64611	0.402765	0.0606451	-0.746137	0.08501	-0.746874	-0.782701	-0.254067
A0A0H2XE05	-1.1717	-0.466545	-0.523267	0.004861	0.0319761	0.0831324	0.865691	0.973367	0.902558
Q2FG31	0.526865	1.65543	0.712008	0.385429	-0.0379837	0.081125	-1.20724	-1.23265	-1.50932
A0A0H2XE79	-0.691019	0.256191	-0.28521	-1.10923	0.954842	0.081009	-0.351132	-0.204773	1.46745
Q2FGA8	0.823406	-0.664632	-0.710892	-0.443839	-0.884558	0.0787935	0.317471	0.140365	0.65703
A0A0H2XFF2	-0.679938	-1.19125	0.985545	1.23609	-0.89772	0.0787522	-0.217449	0.110238	0.400135
A0A0H2XGP6	-0.0585363	1.78337	0.565237	-0.271608	-0.130147	0.0772145	-1.06143	0.44555	-1.26198
A0A0H2XH40	0.830651	1.28267	0.890369	0.50134	-0.00994227	0.076501	-1.12596	-1.4274	-1.57216
A0A0H2XI37	-0.950188	-0.682106	-0.743137	-0.207531	0.113672	0.076317	1.03687	1.24914	1.57968
A0A0H2XKD5	0.52598	-0.101644	-0.0889528	-1.03637	-0.790337	0.0761316	-0.745337	-0.246231	0.0391035
A0A0H2XE20	0.229829	1.87826	-0.241419	-1.13182	-0.950999	0.0759557	-0.393388	-0.398623	-0.0787873
A0A0H2XIF0	0.94737	0.666031	0.953747	0.0166888	-0.125714	0.0755522	-1.83095	-1.05045	-0.877139
A0A0H2XGU4	0.284185	1.1042	0.919622	0.364009	-0.875137	0.0751179	-1.12711	-1.26437	-0.427371
A0A0H2XIE4	-0.95227	0.340029	-0.66149	0.474484	-0.0280398	0.074661	0.892782	0.76046	-0.103571
A0A0H2XG75	0.162471	-0.675882	-1.18596	0.462507	0.85967	0.0743846	-0.259723	0.532313	-0.0222144
A0A0H2XGD2	-1.28718	-0.59231	0.293637	-0.151342	-1.45684	0.0743024	1.11188	0.843198	1.16525
A0A0H2XG78	-0.610532	1.26005	-0.507075	-0.228636	0.176015	0.0707842	-0.296924	0.168646	0.0133332
A0A0H2XFQ3	0.799771	0.555593	0.84298	-0.31569	-0.349958	0.0704334	-1.08522	-1.06278	-0.769786
A0A0H2XGS0	-0.910691	-0.818574	1.19445	1.35827	0.0268285	0.0690306	-0.566395	-0.351838	-0.183607
A0A0H2XF85	-1.62647	-0.356086	-0.395048	0.398178	-0.0382598	0.0680377	0.851075	1.05783	1.23986
Q2FG06	1.11703	0.228638	-1.52071	-0.557629	0.278626	0.0680194	-0.107683	0.307808	0.121537
A0A0H2XJH8	1.02175	1.2262	0.833307	0.308875	0.0515955	0.064676	-1.22988	-1.42701	-1.35
A0A0H2XIW5	-1.02464	-0.291999	1.67883	1.3947	-0.717592	0.0640432	-0.628848	-0.421185	-0.0815833
Q2FHJ7	-0.410264	-1.60892	-1.11104	-0.926642	0.251042	0.0638076	1.69682	1.48882	1.44284
A0A0H2XGH4	0.462986	1.08323	0.158166	0.168253	-0.268495	0.0632296	-0.864616	-0.708881	-0.235836
A0A0H2XK99	1.04617	0.666629	-0.127302	-0.681181	-1.06038	0.060747	-0.915916	-0.688622	-0.0289315
Q2FHE6	0.643057	-1.19152	-0.725323	-0.121599	-0.198957	0.0602122	0.688366	0.430882	0.484659
A0A0H2XI47	-0.235931	-0.702384	-0.412894	0.375981	-0.2875	0.060037	-0.097458	0.150132	0.0396693
A0A0H2XH13	-0.195712	-0.421399	0.50293	0.339033	1.08581	0.0597648	-0.423383	-0.283014	-0.499853
A0A0H2XES0	-1.0546	-1.88433	-0.0052821	0.837577	0.916521	0.0586774	0.576614	0.853581	0.829561
Q2FJ01	-1.36539	-0.782801	-0.66746	-0.375587	0.485325	0.0554152	1.18076	1.23551	1.06333
Q2FKP7	1.78507	-0.97151	-0.591195	-0.776989	-0.14089	0.0535084	-0.0594501	-0.0509135	-0.0122826
A0A0H2XK24	-0.735002	-0.938342	-0.827911	-0.0859706	0.552393	0.0531858	0.952175	1.33588	0.427555
A0A0H2XK17	-0.466945	-0.717959	-1.17717	0.0259712	0.234877	0.0528535	0.985269	1.12794	0.928283
A0A0H2XF19	-1.02407	-0.142117	0.0275732	-0.325948	-0.255249	0.0522089	0.318579	0.432559	0.677481
Q2FDQ7	1.49097	-0.142226	-0.517398	-0.658343	0.117963	0.0492012	-0.336401	-0.567388	-0.341586
A0A0H2XI70	-0.339506	0.876783	1.41018	0.939979	-0.145229	0.0491716	-1.08532	-1.41669	-0.979499
A0A0H2XEJ5	-0.239786	1.90193	0.221927	-1.15404	-0.502336	0.0480912	-0.700989	-0.2512	-0.134842
Q2FH99	1.50143	0.774177	-0.422479	-0.31026	-0.216763	0.0472504	-0.518039	-0.797971	-0.882357
Q2FIR7	1.30795	-0.4006	-0.121614	-1.15285	0.35232	0.0466193	-0.186923	0.187411	-0.421041
A0A0H2XID6	-1.36219	-0.099149	0.036753	0.637942	0.629185	0.0458438	0.549981	0.472583	0.144656
A0A0H2XH71	-1.52303	-0.44088	-0.0653836	0.499537	0.693719	0.0419775	0.28509	0.125123	1.17513
Q2FFZ0	-1.41997	-0.730106	0.3575	0.920927	-0.169767	0.0414813	0.658815	1.15063	0.61949
A0A0H2XEQ7	0.356262	-0.080175	-1.11997	-0.604133	0.215648	0.0407907	0.263768	1.12999	0.446173
A0A0H2XFA3	1.05424	-0.336607	-0.392589	-0.289608	-0.434187	0.0407652	0.288954	-0.673636	0.679075
A0A0H2XDZ5	-0.238615	-0.690018	-1.4907	-0.666939	0.514676	0.0403998	1.0087	1.36105	0.990417
A0A0H2XI55	1.1263	0.455775	-0.946491	0.0649716	1.13535	0.0396108	-0.845563	-0.469492	-0.722956
A0A0H2XHK6	-1.40364	0.700495	0.565338	0.575548	0.0683322	0.0395766	-0.055773	-0.0932836	-0.0436957
A0A0H2XI53	0.208866	-0.112801	0.58215	0.520092	0.646233	0.0394144	0.111179	-0.478012	-1.60324
A0A0H2XGB4	0.124242	-0.489185	-0.54687	-0.363123	-0.020225	0.037127	1.01001	0.00981812	0.704443
A0A0H2XGZ3	-0.770259	-2.48949	-0.540252	-0.0817314	1.03804	0.036049	1.19785	1.34591	0.809212
Q2FKI2	-0.929492	-0.39566	-0.837739	0.124626	0.249009	0.0356144	0.796986	1.01775	1.1838
Q2FE14	-0.0514815	-1.35108	-0.291697	-0.114523	-0.254973	0.0319834	0.125344	0.092656	1.02485
A0A0H2XIE8	-0.722703	0.395764	-0.296272	0.494076	0.50044	0.0296882	0.376025	0.550096	0.0598196
A0A0H2XIE1	1.50445	0.547654	-0.35776	-0.185217	0.0536761	0.0292576	-0.773285	-0.850332	-0.627856
A0A0H2XHY2	-0.0879923	0.310334	-0.958486	-1.72724	-0.427064	0.0286614	1.23879	1.18817	0.997178
A0A0H2XI20	-0.172866	-1.45261	-0.69614	0.0415994	-0.387343	0.0273492	1.45904	1.51991	0.934311
A0A0H2XH53	0.966982	-0.550365	0.104106	-0.264896	0.367341	0.0246782	-0.370748	-0.223298	-0.352767
A0A0H2XH11	1.4118	0.172859	-0.620951	-1.60058	-0.701147	0.024449	0.186774	0.417805	-0.679893
A0A0H2XH00	-0.184825	-1.58235	-0.574388	-1.57908	0.191536	0.020557	1.54712	0.44971	1.20651
A0A0H2XEQ2	0.43221	0.038756	-0.831491	-0.61955	-0.398803	0.0204858	0.0148193	-0.0754567	0.548756
A0A0H2XH78	-0.401257	-0.99687	-0.0984137	-0.15495	-0.455731	0.0186364	0.645614	0.925125	1.542
A0A0H2XJ21	-0.740564	-0.234766	-1.08633	-1.11689	-0.047645	0.0185422	1.41279	1.2967	1.30257
A0A0H2XHL5	-0.176192	1.69413	0.75267	0.199172	-0.122522	0.0177134	-0.95634	-1.12736	-1.03144
A0A0H2XHU8	0.0984853	0.950106	0.39877	-0.443802	-0.47693	0.0175106	-1.1856	-0.315851	0.804554
A0A0H2XGS8	-0.758099	-0.417595	-0.808209	0.562144	-0.054937	0.0168201	0.86708	1.07116	0.914107
A0A0H2XI17	0.809897	1.66767	0.613153	-1.03536	-0.604897	0.0166968	-0.860242	-1.06611	-0.731228
Q2FK96	0.5335	-0.0620324	1.35709	0.297255	0.405597	0.0157173	-0.590267	-2.02591	-1.09205
A0A0H2XHR7	-1.07982	-1.27008	0.0378475	0.559428	0.334451	0.015241	0.788892	1.06844	0.795334
A0A0H2XFD8	1.06825	0.967877	0.646309	-0.587025	-0.70869	0.0143138	-0.184494	-0.379444	-1.35629
A0A0H2XH58	-0.794571	0.834722	1.1492	-0.141019	0.0955087	0.0140861	-0.443377	-0.529672	-0.814132
A0A0H2XKB4	0.907434	-0.0079345	0.852056	0.0538056	-0.439152	0.0133188	-0.223744	-1.02214	-0.735046
A0A0H2XHQ7	-0.496568	-0.894708	-0.498807	-0.251838	0.0790491	0.0130148	0.926557	1.46021	1.09488
Q2FJM8	0.596256	-0.076358	1.30677	0.435976	0.0469474	0.0128125	-1.43219	-1.34696	-0.864219
Q2FF24	1.81024	-0.112492	-0.710856	-1.16131	-0.36715	0.012539	-0.293228	-0.331362	0.0382349
A0A0H2XIY1	0.689741	-1.23233	-1.19996	-0.457581	-0.353458	0.00928454	0.628089	0.763278	0.866343
A0A0H2XGR7	-1.26574	-0.495599	0.248293	0.599396	0.129031	0.009147	0.374235	0.732177	0.271207
A0A0H2XK84	-0.139252	-1.36377	-0.815943	-0.372957	0.293745	0.00898262	1.55684	1.45278	0.733043
A0A0H2XIB3	-0.6354	0.16705	0.986364	0.597707	0.298073	0.0088498	-0.895348	-0.60545	-0.102981
A0A0H2XF10	-1.04686	-0.107439	-1.19289	-0.132212	0.38177	0.00822333	1.08377	1.17899	1.07421
A0A0H2XGC4	-0.987452	-0.273206	-1.26339	0.0071298	0.754583	0.00791988	1.47189	1.0137	0.825496
Q2FFM9	-2.02348	-0.106314	0.351835	0.861903	0.574992	0.00743293	0.746072	0.817989	0.299307
A0A0H2XDR6	-1.07137	-1.14689	-0.706886	0.17171	0.170051	0.0073772	1.06438	1.15396	1.17908
Q2FH47	0.208805	0.150493	1.44466	1.10813	-1.14122	0.00673478	-0.635493	-0.938027	-0.715911
A0A0H2XF32	-0.345198	0.215563	0.516519	0.0368628	0.793205	0.006477	0.219415	0.736503	-0.181294
Q2FF25	0.856909	1.21218	0.728267	-0.124151	-0.283367	0.00641782	-1.23753	-1.35787	-0.670577
Q2FEG6	0.548829	-0.167051	-0.670055	-0.112502	0.0413708	0.0047662	-0.250389	0.44643	-0.598804
Q2FHI5	0.103062	1.13228	0.928339	-0.274286	-0.087702	0.00322428	-1.24452	-0.709563	-0.626841
Q2FFA3	1.40398	0.27192	-1.07665	-0.766204	0.28524	0.00268962	-0.538229	0.116458	-0.181925
Q2FG66	0.0588564	1.4076	1.10319	0.212431	-0.881873	0.0026846	-0.888067	-0.903169	-0.821595
Q2FF63	1.64061	-0.693496	-0.143772	-0.559614	-0.0778121	0.00215818	-0.362663	-0.0552126	-0.504349
A0A0H2XG66	1.00959	0.330754	-0.0156773	0.717616	0.487199	0.0019484	-1.33336	-0.596194	-1.01394
A0A0H2XG67	-0.776212	-0.595711	-0.82704	0.582316	0.736907	0.0019192	0.307594	0.601437	0.23938
A0A0H2XFL1	1.48382	-0.243957	-0.546766	-1.15091	-0.753155	0.0016254	0.741139	0.636643	-0.0167867
A0A0H2XGF3	1.05508	0.0811065	0.380683	0.716106	0.810618	0.0014046	-0.414667	-1.04185	-1.29424
Q2FJE2	1.00809	1.64922	0.164148	-0.694372	-0.976279	0.0010336	-0.754663	-0.880208	-0.35775
A0A0H2XG23	1.65263	-0.767567	-0.575866	-0.90337	0.392563	0.00084142	0.481279	-0.398498	-1.09093
A0A0H2XG38	-0.261208	-0.8881	-0.557036	-0.486137	-0.216394	-0.0001925	1.63571	1.67943	0.873587
A0A0H2XHG7	-0.867517	-0.249662	-0.844597	0.501655	0.971021	-0.0002546	0.58409	0.792167	0.646886
A0A0H2XIE0	-1.02664	0.554669	0.481328	0.242225	-0.109484	-0.00089984	-0.00721435	-0.0246278	-0.0928894
A0A0H2XHV2	-1.25537	-1.1755	-0.713446	0.760402	0.557644	-0.00186244	1.18922	1.29105	0.763222
A0A0H2XE73	-0.696016	0.799503	-0.880818	0.154235	0.134281	-0.0043438	0.56307	0.582416	0.598732
A0A0H2XJX6	1.57194	0.247555	-0.964157	-0.794228	0.304242	-0.00518488	0.515685	0.348656	-0.682715
Q2FH83	1.25582	0.281108	0.0877313	-0.057261	-0.557562	-0.0055862	-0.610384	-0.95914	-0.625802
Q2FFV5	-0.682685	0.0828025	0.378519	0.748753	-0.0253018	-0.0056868	-0.447273	0.0890275	-0.0173132
A0A0H2XJC8	-1.03116	-1.44703	-0.33907	0.509666	0.558888	-0.00699394	1.11807	1.15721	0.727256
Q2FF36	-1.10211	-1.46044	-0.741727	0.257357	0.962622	-0.00726468	1.24187	1.30931	0.937643
A0A0H2XFE7	-0.782642	-1.24001	-0.686475	0.692586	0.33701	-0.0085528	0.692645	1.03744	1.07477
Q2FFI4	-1.14315	-1.36102	-0.663061	0.0408731	0.652142	-0.00964108	1.11691	1.29013	1.20322
Q2FG82	0.306106	-2.16455	-0.626476	-1.09697	0.154088	-0.0107764	1.46273	1.24697	0.787479
Q2FFP9	-1.46618	-1.39677	-0.0772998	0.64292	0.788484	-0.0124698	1.04475	1.02128	0.851578
Q2FIP5	-0.208802	-1.69956	-0.689632	0.58263	0.524555	-0.0132802	0.434669	0.668376	1.17648
A0A0H2XG74	1.08699	1.60888	0.0374615	-0.368511	0.0458111	-0.0144772	-0.982194	-1.05192	-1.38874
A0A0H2XJH3	0.847939	0.925929	-0.55826	-0.971018	-0.856922	-0.015243	0.158872	-0.087836	0.594291
A0A0H2XKF4	-0.0946551	-0.158789	-0.921178	-0.277505	-0.599745	-0.0167996	0.52621	0.574616	0.853191
Q2FHI0	0.00964746	0.867832	1.35615	0.857359	-0.0045777	-0.0173778	-1.19834	-1.43511	-1.08634
A0A0H2XGV7	-1.22642	-0.542969	-1.01266	-0.432743	0.481367	-0.01835	1.17946	1.32112	1.12217
A0A0H2XGY5	-0.234791	-1.62892	-0.36639	0.154222	-0.975872	-0.0186225	0.948984	0.878628	1.35663
Q2FDM1	1.70975	0.240774	-0.294008	-0.907496	0.10504	-0.019914	-0.136762	-0.925751	-0.493155
Q2FF68	1.51785	-0.0751975	-0.399468	-0.119011	0.610518	-0.0200227	0.099419	-0.365789	-1.06084
Q2FHJ8	-0.486056	0.58553	1.59693	0.623164	-0.043841	-0.0215159	-0.907797	-0.835816	-1.32315
A0A0H2XF75	-1.431	0.518621	-0.176368	-0.0270341	-0.137727	-0.0223036	0.522044	0.667108	0.572734
Q2FJG3	1.35586	0.24773	0.657272	-0.0669104	-0.166747	-0.0231009	-0.709472	-1.30502	-1.06958
A0A0H2XHQ5	-0.70772	-1.08316	-1.29507	-0.197295	0.535913	-0.025303	1.24061	1.41545	1.14851
Q2FGN8	0.159872	1.1617	1.09032	0.263452	0.0439438	-0.0255298	-1.26668	-0.606342	-1.60924
Q2FHQ8	-0.232414	0.407243	0.0573019	0.111177	0.0545976	-0.0267046	-0.491791	-0.441111	0.343829
A0A0H2XFU2	0.665174	1.21069	0.0714193	0.0691173	0.73249	-0.0278953	-0.931537	-1.02661	-1.10279
A0A0H2XGR4	-0.657108	0.542768	-0.983831	-0.162793	-0.539771	-0.0280883	0.766975	0.925417	0.985809
A0A0H2XJD3	0.155212	1.69225	-0.129364	-0.899376	-0.555817	-0.0287669	-0.474956	-0.220542	-0.136502
A0A0H2XGT5	-1.15257	-1.34124	-0.871513	0.434506	0.976987	-0.0292694	1.4304	1.21911	1.05869
Q2FI70	-1.04558	-0.420879	-0.712311	0.370806	0.717288	-0.0293858	0.529893	0.60394	1.07631
A0A0H2XG03	0.923587	0.983045	-1.01044	-0.296622	-0.545201	-0.029726	0.122387	0.0917716	0.286993
Q2FH34	-0.54681	1.36384	1.03779	-0.452285	-0.461388	-0.0298805	-0.301583	-0.611296	-0.701065
A0A0H2XJC9	0.480455	0.998074	0.991472	-0.12779	-0.0376688	-0.0306087	-1.50115	-1.03721	-1.00784
A0A0H2XFK6	-1.43477	-0.143278	-0.717508	-0.537221	0.296204	-0.0308646	1.32931	1.1411	1.15274
Q2FFT0	-0.587307	-0.292374	1.0279	-0.117479	0.733296	-0.0312518	0.533182	-0.308824	-0.710479
A0A0H2XG46	0.58914	2.0522	-0.802839	-0.660624	-0.642959	-0.0318134	-0.474791	-0.171427	0.220992
A0A0H2XFQ6	0.451362	0.724028	1.37291	-0.33345	-0.463558	-0.0332245	-1.27892	-0.579567	-1.50496
A0A0H2XJ10	1.89848	-0.186717	-0.826904	-1.63613	0.496448	-0.0332598	0.0621517	0.00706179	-0.580723
Q2FK09	1.23083	-0.948531	-0.748873	-0.962089	0.830422	-0.033511	-0.637156	-0.0260443	0.0823111
Q2FFI9	-0.0938293	-1.07778	0.107299	-0.193495	-0.00903317	-0.0336352	-0.00137437	1.05609	0.908295
A0A0H2XHT2	1.01346	0.212608	0.513266	-0.140366	-0.514472	-0.0338982	-0.435606	-0.909111	-0.84759
A0A0H2XIF2	-0.0206217	-0.333443	-1.133	0.311867	0.492744	-0.0342014	0.176174	0.590295	-0.00471772
Q2FF22	1.6465	0.14447	-0.127195	-0.695896	-0.185656	-0.0343663	-0.760521	-0.804392	-0.53852
Q2FEB2	0.423284	-0.989417	-1.20118	-1.29975	0.524189	-0.0343908	0.972042	0.888283	0.828499
A0A0H2XHY7	-1.17476	0.109048	-0.699669	0.169187	0.439059	-0.0353608	0.636143	0.599769	0.512891
A0A0H2XG42	0.0143322	0.0249515	-0.852834	-1.49376	-1.47082	-0.0365684	1.01377	0.879188	1.88526
A0A0H2XJB2	-0.207262	0.056914	-0.339852	-0.152581	-0.0541058	-0.0365735	0.420434	0.689404	-0.43258
A0A0H2XEM9	0.386286	0.385297	0.285383	0.128276	-0.587956	-0.037031	-0.424891	-0.0193955	-0.266113
Q2FIX1	-0.0512768	0.629063	-0.255783	-0.0768672	-0.153373	-0.0375784	0.612048	-0.15999	-0.290626
A0A0H2XII9	-0.342694	-1.55828	0.608678	-0.0791163	0.201675	-0.038348	0.00123796	0.343432	-0.00989566
A0A0H2XET0	-0.0588779	0.923019	0.00778483	-1.06191	0.525362	-0.0391512	-0.729192	0.211557	0.322574
Q2FG18	-0.765901	-2.09406	-0.380365	-0.182927	-0.107661	-0.0395816	1.09585	1.10034	1.30214
A0A0H2XGH6	0.744182	1.3524	0.0779467	0.330361	0.0175129	-0.0404578	-1.21549	-0.788552	-1.56923
Q2FG30	0.715506	1.35636	0.468127	-0.0691733	-0.452572	-0.0421488	-0.860426	-1.09299	-0.999561
Q2FDF0	-0.834394	-0.27233	-0.978004	-0.869714	0.00295396	-0.0423636	0.649129	1.15539	1.85361
A0A0H2XGL9	-0.733102	0.77323	1.09028	-0.44105	0.346411	-0.0436328	-0.00111	0.441516	-0.664027
Q2FHI2	-0.595951	-1.70016	0.0261299	0.911562	-0.02211	-0.0445668	0.836313	0.58063	0.621157
Q2FF21	1.52822	0.405896	-0.316366	-0.851247	-0.399981	-0.0453303	-0.576927	-0.630129	-0.325409
Q2FEZ4	0.652741	1.38735	0.300513	-0.270843	-0.456449	-0.0461948	-1.01725	-0.936243	-1.28804
A0A0H2XF73	0.387094	0.300565	1.21037	0.461353	-0.98427	-0.0477557	-0.963863	-0.908807	-0.31703
A0A0H2XIG7	0.178016	-1.15265	-1.32913	-0.409359	-0.375178	-0.048349	0.91938	1.14356	1.37713
Q2FIB3	1.07893	1.25145	-0.0359247	-0.888208	-0.340073	-0.0498376	-0.649241	-0.919623	-0.827487
A0A0H2XIG3	0.593643	0.915374	0.524291	-0.347385	0.457712	-0.0512362	-0.554434	-1.40502	-1.45776
Q2FGX4	1.44976	-0.305743	0.227799	-0.442337	-0.529151	-0.0533816	-0.386758	-0.598994	-0.5124
Q2FFI7	-0.81947	-0.67004	-1.2832	-0.272436	0.142441	-0.0534595	1.18753	1.34508	1.23983
A0A0H2XFM1	0.0372149	1.69026	1.21256	0.40952	-0.51612	-0.0539271	-0.905747	-1.09569	-1.09692
Q2FJ60	-0.938701	-1.4182	-0.830897	-0.0127062	0.157325	-0.053975	1.35997	1.32196	1.34534
A0A0H2XFU3	-1.06192	-0.550837	-0.728737	0.10194	-0.129289	-0.0546151	1.0852	1.04442	1.2859
Q2FHV1	0.158713	0.144191	-0.278052	-0.389057	0.0220365	-0.0559751	0.306593	0.144172	-0.149756
A0A0H2XJ48	-0.687195	1.50212	1.14322	-0.0963243	-0.375098	-0.0573307	-0.862787	-0.609997	-0.666617
A0A0H2XIM9	-1.08618	0.142885	-0.608126	0.16334	1.65093	-0.057656	0.315234	0.84589	0.309233
A0A0H2XJN5	-0.257128	-0.015314	0.978191	1.22447	0.699407	-0.0579514	0.068365	-0.525243	-1.45657
Q2FJG2	0.537221	0.666335	0.315889	0.0830794	-0.181642	-0.058138	-0.26699	-0.196311	-1.1026
A0A0H2XGJ5	0.712603	1.05627	1.30112	0.218851	-0.151355	-0.058831	-1.09622	-1.24386	-1.8307
A0A0H2XIM0	-0.434316	-0.707635	0.803942	1.5921	0.309047	-0.0598912	0.147671	0.251914	-0.967817
A0A0H2XE45	0.431789	1.33037	0.417702	-0.0600784	-0.522173	-0.0599793	-0.713882	-0.929924	-0.14065
A0A0H2XDS6	-0.775991	-0.863223	0.677302	-0.115665	0.332725	-0.060513	-0.352342	0.746948	0.781655
A0A0H2XHM8	0.630815	-1.73964	-0.213715	0.778622	-0.0599545	-0.0610071	-0.155502	-0.0697106	0.474633
A0A0H2XH33	0.604235	1.75803	0.866743	0.0045292	-0.166777	-0.0626942	-1.14221	-1.38424	-1.43693
A0A0H2XFV0	-1.17965	-0.154636	0.0179448	1.08933	0.198557	-0.0643026	0.803936	1.06492	0.677446
A0A0H2XI50	-0.707871	-1.71393	-1.05057	0.596911	1.21148	-0.0650465	1.0374	0.97065	0.473358
A0A0H2XHC2	-0.24991	0.425728	-0.299216	0.58437	-0.169279	-0.0658141	-0.214015	0.182084	0.133139
A0A0H2XJV6	-0.0487944	-1.25254	-1.01184	-0.376002	-0.186918	-0.0661251	1.3057	1.41195	1.22919
A0A0H2XHA3	0.904735	0.674613	-0.47568	-0.391456	-0.0359113	-0.0662541	-0.846509	-0.662857	-0.828913
A0A0H2XGN0	-0.409787	-1.18792	-1.20337	0.149056	0.391264	-0.0665233	1.10643	1.36452	1.06472
A0A0H2XGZ8	-1.45384	-0.651556	0.4834	0.374335	-0.552984	-0.0670945	0.692679	0.746017	0.966581
A0A0H2XIA5	-0.0554703	-0.720606	-0.485613	1.16659	-0.00957183	-0.0672952	0.9867	0.438992	-0.331425
A0A0H2XIM8	-0.337676	-0.456539	0.0559068	-0.697726	0.552257	-0.0676438	0.473987	0.0240343	0.886474
A0A0H2XFJ2	-0.387615	-0.359541	-0.565571	0.342162	0.0577337	-0.0678419	0.515375	0.575482	0.419747
Q2FES1	-1.22171	-1.75239	0.557408	0.561945	-0.569139	-0.0694587	0.614593	0.791183	1.07881
A0A0H2XGT2	0.679158	1.13291	0.743529	-0.0841152	-0.555655	-0.0697774	-1.46747	-0.713307	-0.904597
A0A0H2XIA9	-0.631613	-1.29919	-0.719221	-0.00158762	0.420145	-0.073448	1.24475	1.30923	1.07285
A0A0H2XHS3	0.300095	-0.110489	-0.245973	0.575788	-1.12426	-0.0738072	-0.116863	-0.213003	0.449616
A0A0H2XHF9	0.104476	1.08855	1.10246	-0.317822	0.0822953	-0.0759371	-1.3904	-1.21553	-0.75512
Q2FHT5	-1.1146	-1.21752	-0.474263	0.803159	0.550264	-0.0804834	0.656855	0.616062	0.580791
Q2FGD0	-0.163199	1.06299	0.635559	1.00119	-0.033904	-0.0805856	-0.679521	-0.755097	-1.33004
A0A0H2XJN3	1.49912	0.353804	-0.469391	0.1089	-0.108976	-0.0806932	-0.237687	-0.365081	-0.423408
A0A0H2XET3	1.23156	-0.940746	-0.974628	0.431586	0.058057	-0.0808457	0.14562	0.168287	-0.0415761
A0A0H2XED3	-0.584331	-0.0589745	-0.194035	0.212727	-1.37252	-0.0816832	0.700356	0.545865	0.490899
A0A0H2XKA0	-1.06667	-0.257128	-0.92446	-0.0932464	0.315881	-0.0829169	0.628395	0.762694	1.11314
Q2FH71	0.130335	0.783792	1.26532	1.01644	0.0870105	-0.0841994	-0.469165	-1.01194	-0.854275
A0A0H2XJ33	0.885588	1.04942	-0.185746	-0.912279	-0.0828464	-0.0853636	-0.802416	-0.70601	-0.551165
A0A0H2XIP9	-1.06837	-0.983335	-1.27763	-0.587635	0.299946	-0.085537	1.12216	0.866444	0.789897
A0A0H2XG70	0.528493	-0.158286	-0.776109	-0.330477	-0.627869	-0.0867689	0.0793399	0.0666148	0.437926
A0A0H2XEQ9	0.26789	0.330029	-1.3109	0.494108	0.599873	-0.087744	0.780789	0.13404	0.012364
A0A0H2XE67	-0.43547	0.757507	1.27348	0.120045	-0.305767	-0.0880716	-1.05905	-0.802921	-0.0297861
Q2FJ89	1.61239	0.24099	-1.19182	-1.45046	-0.503225	-0.0883639	0.577463	0.399097	0.0367373
A0A0H2XE84	-0.258538	1.14987	1.51524	-0.041004	0.598746	-0.090742	-1.03725	-1.1054	-1.25652
A0A0H2XFT3	-0.925562	-1.38333	-0.704234	0.335366	0.0806485	-0.0933176	1.06564	1.06276	1.23084
Q2FKN8	0.68893	0.804934	0.460863	-0.0542012	-0.461797	-0.094398	-1.30076	-1.13561	-0.101338
Q2FER5	1.31831	-0.353364	-0.0625867	-0.61896	-1.09869	-0.0948168	-0.230702	-0.373589	0.343445
Q2FIA5	0.77164	0.333179	-0.910642	-1.0637	-0.6561	-0.0951194	0.434349	0.144541	0.291762
Q2FF54	-0.622769	-0.0624765	0.402098	-0.418144	0.0327011	-0.0958072	0.124866	0.443199	0.349515
Q2FF20	0.227709	-1.07254	-0.950586	-0.0670902	0.16355	-0.0967708	0.757165	0.852638	0.862051
A0A0H2XK28	-0.487764	1.2221	-1.50859	-0.739122	0.428677	-0.0970361	0.584076	0.62815	0.580073
A0A0H2XH27	1.43023	1.64921	-0.295589	-1.37463	-0.0676628	-0.0971988	-0.613384	-0.0686123	-1.531
A0A0H2XHJ8	0.810439	0.273949	-0.560223	-0.633252	-1.41078	-0.0973916	0.139147	0.0928486	0.743208
A0A0H2XIF5	0.465069	1.67365	1.06577	-0.656105	-0.285864	-0.101418	-1.28314	-1.13101	-1.16214
Q2FIQ3	0.593716	1.00284	0.832532	0.168685	-0.249198	-0.101919	-1.18547	-1.12365	-1.01014
A0A0H2XJF7	-1.04502	-0.735224	-0.0625305	0.993482	0.999441	-0.10292	0.544326	0.885062	0.0656563
A0A0H2XGS2	-0.466938	-0.680241	1.37615	0.0278654	-0.531339	-0.105016	0.55536	0.164214	-0.639738
Q2FF43	0.690158	1.0378	0.377715	-0.471352	-0.414085	-0.105803	-1.2153	-1.062	-0.479717
A0A0H2XFR8	-1.23542	-1.29953	-0.520601	0.750789	0.731604	-0.105931	1.18511	1.18162	0.856313
A0A0H2XHI0	0.237869	0.546749	1.6693	1.04647	-0.615252	-0.10705	-0.683334	-1.0456	-1.15268
A0A0H2XGY2	-1.40317	-0.840335	-0.868184	0.0812568	0.642649	-0.108732	1.31773	1.34926	1.17515
A0A0H2XGK5	1.23855	-0.270775	0.144393	0.490883	0.31296	-0.109457	-0.455856	-0.77972	-0.34932
A0A0H2XE91	-1.07356	-1.27894	-0.866079	-0.610648	0.671458	-0.11168	1.57787	1.65925	1.10693
A0A0H2XEN6	-1.14672	-0.827349	-0.246289	0.838379	0.599914	-0.112656	0.762706	0.934368	0.819149
A0A0H2XI85	1.34279	-0.742852	0.0805313	-0.149056	0.129918	-0.113126	-0.375757	-0.620241	-0.251437
Q2FH96	0.136031	-0.12766	-0.930805	1.42872	-0.0395362	-0.113878	-0.259343	0.0465323	-0.294436
A0A0H2XHD1	-1.54204	-0.132762	0.114513	0.840261	1.25644	-0.114797	-0.0612003	0.225121	0.166013
A0A0H2XGG3	1.03898	1.37417	-0.105424	-0.369426	-0.455286	-0.116552	-0.149375	-1.44115	-0.711059
A0A0H2XFU5	0.357191	0.651494	1.37961	0.317008	-0.066021	-0.116827	-1.28446	-0.858406	-1.55042
Q2FIL9	1.7759	0.428533	-0.172229	-0.432362	-0.0446286	-0.116987	-0.86345	-0.84688	-0.5859
A0A0H2XGN9	-1.70799	0.655785	0.797302	0.524638	0.492636	-0.119856	0.299735	0.360832	-0.452221
Q2FDS6	0.968686	1.61438	-0.399492	-0.48206	-0.222505	-0.121536	-1.0515	-0.787238	-0.718916
Q2FJ94	0.21565	-1.79927	-1.04609	-1.25239	-0.282506	-0.121663	1.53369	1.39465	1.4194
Q2FHQ9	0.784188	1.07933	0.846857	0.238656	0.576239	-0.122958	-0.792728	-1.71663	-1.7149
A0A0H2XEG5	-0.719394	0.0988515	1.18304	-0.523333	-1.26801	-0.123026	0.0888665	-0.201494	0.768316
A0A0H2XIR0	-0.10008	1.99687	-0.101626	-1.31377	-0.76178	-0.124901	-0.257894	-0.445797	0.160677
Q2FFL4	1.32161	0.632312	-0.522556	-1.04348	-0.64694	-0.127597	-0.205821	0.609721	-0.212128
A0A0H2XDX1	1.34219	0.400455	0.672074	-0.0999999	-0.302636	-0.128026	-1.01687	-1.08889	-1.04378
A0A0H2XJD6	-0.833888	1.75928	-0.639663	-0.418881	0.41403	-0.129829	0.0873537	0.0538424	0.146034
A0A0H2XFI8	0.563995	-0.566755	-0.323058	0.536794	-0.646744	-0.130701	0.700099	0.364514	-0.402658
A0A0H2XK08	1.29287	0.735097	-0.18901	-0.623087	-0.217	-0.13284	-0.344183	-0.187277	-0.526697
A0A0H2XF16	-0.461367	-1.17927	0.23488	1.4389	0.35342	-0.133957	0.393095	0.388674	0.316216
Q2FHK9	0.40102	1.40333	-0.086689	-0.344201	-0.320772	-0.135332	-0.862939	-0.787448	0.00766849
Q2FIS8	-1.47775	-0.66904	0.424984	0.178346	-0.24871	-0.135485	-0.358465	0.515312	0.575213
A0A0H2XHH7	0.522155	-0.742059	0.290588	-1.27936	0.477806	-0.135759	0.463921	0.510506	-0.419906
Q2FEF1	0.960664	1.18483	0.302586	-0.961523	-1.19393	-0.139203	-0.313513	-0.791328	-0.400736
A0A0H2XHZ3	-0.425636	1.03835	-0.369738	0.0478319	-0.222316	-0.139485	0.220608	0.568781	0.076607
A0A0H2XDU2	-0.522465	-0.999381	-1.50878	-0.355188	0.496452	-0.143446	1.40862	1.30273	1.2558
Q2FIA8	-0.264092	-0.60324	-0.902253	-0.270323	0.116735	-0.144335	0.963048	0.958591	1.01486
A0A0H2XGC6	0.604827	1.94181	-0.185219	-1.35138	0.976666	-0.144457	-0.0858097	-0.592397	-0.777048
A0A0H2XI92	-0.737406	-1.62405	-0.729268	-0.152482	0.73669	-0.146331	1.2122	1.19923	0.992156
A0A0H2XH06	-0.479368	1.97851	1.01627	-0.38982	-0.504773	-0.146633	-0.896963	-0.845919	-0.559843
Q2FJE9	-0.557549	0.411781	0.597754	0.305672	-0.642353	-0.146638	-0.551412	-0.506949	0.60808
A0A0H2XF83	-0.669628	-0.914232	-0.947838	-0.735705	-0.333848	-0.148995	1.9081	1.42945	0.33006
Q2FHG4	0.814706	-1.02247	-0.639159	-0.84531	-1.14867	-0.149779	0.988036	0.887304	0.729387
A0A0H2XJR2	-1.36271	0.816747	0.726492	0.114616	-0.176868	-0.150294	0.132492	0.066677	-0.14595
Q2FEP5	-0.635034	-1.79853	-0.380617	0.480753	0.40133	-0.154118	1.01368	0.94457	0.98162
Q2FIM0	1.51891	0.0012931	-0.214233	-0.459192	-0.16596	-0.154146	-0.549722	-0.594603	-0.00583455
A0A0H2XG56	-1.24998	0.826923	0.138788	0.84403	-0.0963513	-0.154391	-0.142736	0.128519	-0.325163
A0A0H2XG31	-0.602306	-0.0250975	-0.235583	-0.148097	0.0753087	-0.154792	0.647939	0.927642	0.350395
A0A0H2XHT4	0.93213	-0.298372	-0.161117	-0.0170804	-0.824277	-0.155403	0.114586	0.0122554	0.531443
A0A0H2XJJ3	0.590352	0.0437702	-1.09084	0.0601756	0.169558	-0.15543	-0.176692	0.229121	0.523144
Q2FIB4	0.890001	-1.40417	-1.24014	-1.22767	0.046547	-0.155465	1.18022	0.695462	0.825328
A0A0H2XDZ9	-0.300373	-0.637965	-0.261949	0.564773	-0.57178	-0.157491	0.737667	0.825927	0.870708
A0A0H2XFW5	1.16393	0.564659	-0.0130292	-0.0949646	-0.0810135	-0.157996	-1.0195	-0.568811	-0.0312506
A0A0H2XI67	-0.358627	0.701116	0.111851	0.125204	-0.302817	-0.158291	-0.181967	-0.0577375	-0.529676
A0A0H2XIT3	1.60259	0.797486	0.171245	-0.706688	0.0439661	-0.159505	-0.660461	-1.22825	-1.22046
A0A0H2XEA5	0.559244	-0.251193	0.0481785	0.57231	0.0153133	-0.162282	-0.238142	-0.246075	0.102604
A0A0H2XKL2	-1.84634	-0.940074	1.17097	1.35121	0.459266	-0.164219	0.413431	0.310725	0.0901532
A0A0H2XJ34	-1.66697	0.711713	0.562391	-0.0376644	0.389645	-0.165631	0.000899814	0.219415	0.18124
A0A0H2XHN9	0.745709	1.08749	0.846324	-0.317909	0.56385	-0.165787	-1.55324	-1.29297	-1.06014
A0A0H2XHJ3	0.43236	1.65136	0.925715	0.361221	-0.199948	-0.167124	-1.33834	-1.43444	-1.29223
Q2FGX6	1.67791	0.238074	-0.207743	-0.767365	-0.785299	-0.16955	-0.554385	-0.542878	-0.155533
Q2FKC0	0.302896	1.21754	0.967423	-0.634534	-0.919701	-0.171526	-0.759375	-0.823541	-0.624768
A0A0H2XG24	1.53845	0.711538	0.222352	-0.419136	-0.703156	-0.171947	-0.80459	-1.10674	-0.771812
A0A0H2XHE3	0.0666343	0.105597	-0.366493	-0.410855	0.380381	-0.172205	0.644999	-0.159556	0.316904
A0A0H2XHL4	0.505273	0.860683	1.09226	0.169519	-0.352473	-0.173274	-1.38275	-1.31947	-0.81437
A0A0H2XF74	-0.363367	-1.22949	-0.573371	0.714062	0.1702	-0.173826	0.419926	0.220702	0.356333
Q2FGL0	-0.221726	-0.048919	-1.40452	-0.707525	0.416078	-0.174152	0.867349	0.89798	1.20907
A0A0H2XGP1	-1.30783	-1.10865	-0.393839	0.0663882	0.446334	-0.175319	1.41189	1.28094	0.813214
Q2FEM9	-0.834958	0.052564	-0.640427	-0.390922	-0.36187	-0.176089	0.845234	0.724953	1.20871
A0A0H2XHQ2	1.12297	1.17851	0.151298	-0.93268	-0.702288	-0.176168	-0.144259	-0.622319	-0.942115
A0A0H2XH84	-0.0902171	-0.913316	-0.948844	-0.0387108	0.2087	-0.176658	0.59141	1.10371	0.443575
A0A0H2XID2	-0.872584	-0.465423	-0.446375	-0.0269598	-0.236141	-0.177322	0.530627	0.829882	1.19829
A0A0H2XFZ6	0.956778	0.861345	0.472613	0.39194	-0.385422	-0.178263	-0.458402	-0.949525	-1.58625
Q2FG09	0.36569	-1.35635	-0.108256	-0.480971	-0.397275	-0.181897	0.41254	0.407598	0.537756
A0A0H2XFB9	0.0266584	-0.248201	-0.328858	-0.571102	0.00453048	-0.18207	0.117822	0.127956	1.88048
A0A0H2XI99	1.09416	0.893502	0.606465	0.317495	0.440362	-0.182527	-1.54544	-0.738587	-1.91295
Q2FEA5	0.727306	0.347818	0.392035	-0.459966	-0.405282	-0.183855	-0.500404	-0.721627	0.135094
Q2FKN2	1.0591	0.578883	-0.264076	-0.437202	0.121416	-0.18472	-1.04672	-0.537065	-0.412493
Q2FK94	0.331965	1.41491	-0.400478	-1.04258	-0.704266	-0.184765	-0.279305	-0.0204627	0.357443
A0A0H2XGQ5	-0.0651421	0.834499	1.01197	0.845862	0.240508	-0.185634	-1.39556	-0.240023	-1.42424
A0A0H2XFH9	-0.319028	-0.981592	-0.979558	-1.27377	0.361239	-0.186339	2.22599	0.781383	1.27122
A0A0H2XFD2	-0.502838	-1.20277	-0.0603608	0.66911	0.73025	-0.186361	0.905113	0.63089	0.562276
A0A0H2XJQ2	-1.44103	-0.451797	-0.425581	-0.485603	0.226261	-0.186989	1.14946	1.2161	1.40312
A0A0H2XFP0	-0.627908	-1.13335	0.136766	0.592324	1.20005	-0.189305	0.714385	0.551516	-0.446579
A0A0H2XKK6	1.26794	-0.0668016	-1.323	-1.52138	-0.153291	-0.190827	0.176154	0.40183	0.426655
A0A0H2XGV3	0.534239	1.49381	0.176759	-0.659316	-0.0303112	-0.190975	-0.480259	-1.37947	-0.531047
Q2FG49	0.734939	1.85939	0.657638	-0.360684	-0.724299	-0.191212	-0.953379	-1.2128	-0.930952
A0A0H2XJ57	1.69691	-0.75049	-0.571081	-1.3324	0.873828	-0.193361	-0.278057	-0.0191262	-0.66527
A0A0H2XEF6	0.609711	1.42262	0.220643	-0.990716	-0.506781	-0.194023	-0.930442	-0.655208	-0.666254
A0A0H2XHY4	-0.168444	-0.513575	-1.22476	0.204069	-0.62605	-0.195776	0.855376	0.619194	0.851735
Q2FI75	0.731082	1.5481	0.711533	-0.283994	0.150235	-0.196369	-0.684862	-0.912402	-0.322427
A0A0H2XJP7	1.5619	0.648642	0.408826	-0.244251	-0.321131	-0.198453	-0.800963	-1.0316	-1.01422
Q2FES0	0.287972	-0.7348	-0.554487	-0.493166	0.707994	-0.198805	0.646553	0.873148	0.369065
A0A0H2XGE1	-1.19554	0.715155	-0.255828	-0.257068	0.284252	-0.203114	0.611816	0.69643	0.55863
A0A0H2XEL4	-0.577727	-0.725458	-1.44245	-1.24954	0.467556	-0.203836	1.73152	1.74846	1.76323
A0A0H2XFT2	-0.490379	-1.17964	-0.598653	-0.991679	0.0648493	-0.204491	1.72997	1.57277	1.35941
A0A0H2XK42	-0.794781	-1.08438	-0.369451	0.0310893	0.115426	-0.206127	1.03875	1.21869	0.918778
A0A0H2XEJ9	-0.148215	0.270464	-0.724889	-0.710173	0.00940467	-0.206227	0.529803	1.01895	0.560865
A0A0H2XJM3	0.565013	1.64081	1.02245	0.0646694	-0.349593	-0.206951	-1.28644	-1.30441	-1.21539
A0A0H2XH10	-0.221084	-0.181566	-0.41749	-1.30786	-0.501376	-0.209297	1.12394	1.04966	1.43075
Q2FDQ4	1.22271	1.36168	0.207494	-1.15951	-0.621401	-0.212467	-0.489128	-0.910365	-0.879536
Q2FDU3	0.59943	0.689677	-0.450912	0.572374	0.65351	-0.213791	-1.09789	0.0348914	-0.28579
A0A0H2XJ39	-0.212529	-0.264243	-1.23574	-0.119188	-0.717604	-0.215847	0.86417	0.768083	1.26955
A0A0H2XI24	1.14609	-0.03781	0.315918	-0.0540524	-0.917919	-0.216546	-0.380814	-0.566581	-0.351512
Q2FEC8	0.186106	-0.72774	-0.680631	-0.569892	0.591633	-0.217216	0.483521	0.645992	0.560479
Q2FIN3	0.178606	-0.239333	-1.04356	-0.383611	-0.10868	-0.218444	0.586534	0.638133	0.782917
Q2FH88	-1.57742	-0.676394	-0.0993568	0.886909	-0.104787	-0.218817	1.04608	1.00098	0.98976
Q2FGH2	0.671014	-0.270019	-2.47117	0.0394576	-0.356462	-0.219551	0.751054	0.804912	0.509995
A0A0H2XFG7	-1.15104	-0.88705	-0.3004	1.04901	0.481571	-0.219788	0.899622	0.70387	1.0665
Q2FGC8	-0.326525	1.3232	1.2738	0.482811	-0.632931	-0.220104	-0.997477	-0.891013	-0.315262
Q2FJC3	0.298805	-1.2885	-0.75986	-0.594329	-0.783543	-0.221955	0.687302	0.947665	1.05848
Q2FHR7	0.0747283	1.12084	1.73861	1.38122	0.26414	-0.22222	-0.94087	-1.53526	-1.50597
A0A0H2XEA7	-1.32667	-1.03066	-0.532901	0.270472	0.344076	-0.226694	1.00279	1.04836	0.97753
A0A0H2XFS3	-0.276936	-1.42737	-0.705668	0.25082	0.63862	-0.227222	0.815094	1.09743	0.82137
A0A0H2XGI4	1.1132	-0.0982965	-0.454876	-0.525112	-0.292295	-0.228278	-0.195681	-0.314635	-0.194229
Q2FKJ8	-0.168807	-1.26038	-0.017024	-0.792759	-0.840553	-0.228511	1.3611	0.987694	1.20912
A0A0H2XFS8	0.647115	-0.189315	-1.02012	0.915809	0.819695	-0.228683	-0.667992	-0.675261	-0.0715702
A0A0H2XKM7	-0.467981	-1.0636	-0.0382659	0.581744	-0.0178549	-0.229751	0.317027	0.791177	0.888541
A0A0H2XHX5	0.256522	-0.855781	-1.61655	-0.972164	0.106265	-0.23055	1.081	1.23178	0.983443
Q2FIJ2	1.67255	1.01572	-0.269739	-0.853944	0.063979	-0.231625	-1.01678	-0.452491	-0.621025
Q2FGB0	0.497893	1.42312	1.0495	0.473273	-1.13248	-0.231761	-1.14622	-1.08249	-0.747663
A0A0H2XGB2	-1.27208	-0.899251	-0.702667	0.486988	0.717015	-0.232774	1.1458	1.27221	0.866968
A0A0H2XGZ2	0.279472	1.66405	1.25953	0.229212	-0.542546	-0.234183	-1.05882	-1.35034	-1.10915
Q2FIE3	1.52586	-1.07946	-0.764472	-0.654946	-0.513041	-0.234257	0.400189	0.170972	0.135278
A0A0H2XFL7	-1.15233	-0.333474	-0.570408	0.444842	0.685529	-0.237536	1.23661	1.23785	0.344146
Q2FGM9	0.324959	-0.849396	0.918934	1.04033	-0.570371	-0.23776	-0.32862	-0.138962	-0.470647
Q2FIM6	-1.11348	0.670372	0.210374	0.621625	0.158742	-0.238995	-0.664038	-0.368052	0.478849
A0A0H2XH68	0.186826	-0.654822	0.396376	0.491206	-1.01105	-0.239044	-0.238818	0.125166	0.0974401
A0A0H2XI06	0.360838	0.97416	1.43463	-0.191382	-1.38421	-0.239556	-0.809063	-0.845645	-0.606618
A0A0H2XFX8	-0.229777	0.807562	1.7934	0.976203	0.00356675	-0.242695	-0.757088	-1.44192	-1.23378
A0A0H2XJF9	-0.610782	-0.635198	-1.30516	-0.543647	0.524714	-0.24328	1.4101	1.47888	0.973894
Q2FH31	-0.141174	-0.644383	0.0822217	0.160702	-0.220769	-0.244789	0.654223	0.29152	-0.319674
A0A0H2XFK1	0.500984	0.505934	0.97051	-0.440952	-0.0127762	-0.245544	-0.872407	-1.4723	-0.65784
A0A0H2XIK5	-0.386812	1.53934	1.11509	-0.765029	-0.976125	-0.246225	-1.02366	-0.795921	0.380283
A0A0H2XE14	0.344328	-0.201127	-0.497745	0.221249	-0.150633	-0.247436	0.28048	0.439408	0.196343
Q2FHY1	0.108584	-0.729156	2.0403	1.34414	-0.168968	-0.247825	-1.35249	-1.12139	-0.75991
A0A0H2XJL1	-1.31323	-0.903387	-0.170607	0.377072	0.542049	-0.250236	0.679147	1.04161	0.319177
Q2FES2	-0.955475	-1.99431	0.352943	0.349476	-0.495052	-0.251818	0.751785	0.871817	1.21032
Q2FGF6	-0.640959	-0.0496805	-0.226919	0.272725	-0.746402	-0.251821	0.828955	0.957094	0.734603
A0A0H2XID5	-0.101786	0.001029	-0.0460663	-0.160671	-0.325316	-0.25233	0.20583	0.515742	-0.0813358
A0A0H2XHR4	1.61045	-0.145083	-0.404373	-2.19598	0.568362	-0.252479	-0.0979556	-0.454072	-0.19943
A0A0H2XI27	0.436691	0.679878	0.400505	0.163409	-0.0459422	-0.252646	-1.12652	-0.896475	0.0418647
A0A0H2XDW3	1.16403	-0.647876	-0.416652	0.0880919	0.806764	-0.252905	-0.0085583	-0.376707	0.0395258
Q2FGC5	-0.169088	0.616987	1.67092	0.879502	-0.064649	-0.253037	-1.15206	-1.29114	-1.14452
A0A0H2XG13	1.4661	0.349001	0.155421	-0.582762	0.511008	-0.253425	-0.474123	-1.56903	0.203729
A0A0H2XH24	1.86939	-0.376625	-0.495056	-1.28538	0.0399423	-0.2539	-0.232642	-0.337562	-0.266035
A0A0H2XJQ4	-0.244565	2.36335	0.339482	-0.0537496	0.0686757	-0.25457	-0.707837	-0.616465	-1.05405
A0A0H2XIN4	-0.773334	-1.24005	-0.365915	0.296915	0.00789945	-0.254894	0.631406	1.11575	1.20626
A0A0H2XHC3	-0.81977	0.869993	-0.919673	-0.652508	-0.463347	-0.257313	0.591421	0.759688	1.09433
Q2FIE9	0.759325	0.0163293	0.961449	0.508946	-0.735076	-0.257881	-0.802632	-0.879058	-0.665836
A0A0H2XGV6	-1.24922	1.08302	0.151568	-0.170335	0.243718	-0.257897	0.00630198	0.172268	0.102266
A0A0H2XFZ9	-0.618931	-0.589105	0.632412	1.4309	-0.0659136	-0.258828	0.400246	0.368497	0.436428
Q2FK46	-0.384267	-0.701022	-0.750101	0.0355516	0.588179	-0.260056	0.51719	1.12639	0.889256
A0A0H2XFK8	0.666813	-0.339867	-1.10501	-0.678691	-0.865668	-0.261217	0.446667	0.485846	1.08485
A0A0H2XKG7	1.2921	0.184721	-0.473375	-0.888743	-0.352659	-0.265977	0.911407	0.532248	-1.41749
A0A0H2XHW3	0.216891	1.44782	0.845471	-0.195009	0.103204	-0.271155	-1.4209	-1.28029	-0.991028
A0A0H2XEZ0	0.411079	0.377244	0.613343	0.519423	0.250043	-0.272153	-0.833448	-0.133414	-1.01889
Q2FIL7	1.30408	0.620581	0.263826	-0.0136571	-0.617616	-0.275942	-0.800222	-0.944208	-0.533518
A0A0H2XEH6	-0.950199	1.34068	0.888237	0.300146	-0.453087	-0.277195	-0.474193	-0.357312	-0.260247
Q2FDU6	0.342341	1.39108	-0.832413	-0.177613	-0.570602	-0.277604	0.0911851	0.403169	0.625031
A0A0H2XEG8	1.01196	-0.247923	-0.113268	-0.777345	-0.0489228	-0.279655	-0.535959	-0.589684	0.275498
A0A0H2XIW6	0.284867	0.864385	0.341578	-0.0942689	-0.223059	-0.280642	-0.770748	-0.518179	0.115792
A0A0H2XFC8	-0.308378	0.202328	1.04983	0.303246	-0.0830143	-0.280781	-0.271214	-0.970411	0.241881
Q2FH04	1.53403	0.0803963	-0.26351	-0.404557	-0.860864	-0.281793	-0.349538	-0.487757	0.0552804
A0A0H2XGP0	-0.65573	-0.352849	-0.474149	-0.52593	0.129429	-0.281918	0.617727	0.633704	1.13759
Q2FJG0	-0.472156	0.606332	0.893711	-0.585406	-0.775292	-0.282004	-0.301217	-0.149059	-0.133663
A0A0H2XG09	0.910757	1.38454	0.791112	-0.32062	-0.317517	-0.282713	-1.22508	-1.35276	-0.795656
A0A0H2XHU6	0.8787	1.26248	0.922565	-0.0683247	-0.573317	-0.283831	-1.00457	-1.24546	-1.12361
A0A0H2XFP2	-1.03996	0.253527	-0.673304	-0.390475	0.318801	-0.284133	1.43074	1.35038	0.927278
A0A0H2XF98	0.282622	0.737365	0.842957	0.171257	-0.50234	-0.28449	-0.645471	-0.857217	-0.924901
A0A0H2XFU7	-0.954315	0.263899	-0.722298	-0.0238097	0.0260848	-0.285649	0.547917	0.669989	0.832046
A0A0H2XIK8	-0.739526	-1.25724	-1.20171	0.0488768	0.266375	-0.286481	1.31011	1.53843	1.08784
A0A0H2XHG2	0.065611	-0.123961	1.78622	0.474875	-0.249363	-0.287646	-0.540787	-1.27088	-1.04261
Q2FJ74	-0.799626	-0.213739	0.537499	0.243981	-0.495504	-0.287775	0.253901	-0.0886107	0.800226
Q2FER1	1.36193	0.543822	-0.770066	-0.740045	-1.01297	-0.288432	-0.155839	-0.122417	0.250088
A0A0H2XF63	-0.277418	-0.0739079	-0.962313	0.229831	0.143064	-0.288595	0.265939	0.358093	0.854838
Q2FJ71	1.24557	0.414702	-0.695467	-0.233204	-0.261993	-0.290577	-0.639369	-0.277272	-0.256207
A0A0H2XG62	-1.46446	-0.336016	1.52649	1.49073	0.0782373	-0.291552	0.084845	-0.162073	-0.346952
A0A0H2XHM1	0.94652	0.927219	0.39054	-0.328101	-1.15077	-0.291903	-0.823063	-0.699711	-0.30753
A0A0H2XHK0	-0.961648	-0.89148	-0.180847	0.864023	0.208602	-0.292127	0.362318	0.581745	0.754637
Q2FG23	-1.11978	-1.50649	0.11575	0.72104	-0.139759	-0.292275	0.919071	1.08649	1.00957
A0A0H2XI69	-0.670962	-0.117246	0.725153	1.63664	-0.317444	-0.293055	-0.447727	-0.498707	0.407149
A0A0H2XFY1	-0.0921614	-0.927683	-0.374016	1.64886	0.0722815	-0.293405	-0.14403	0.146725	-0.125767
A0A0H2XEK0	0.0240601	-0.234084	-0.359482	-0.438242	0.331751	-0.293879	0.509039	0.278152	0.172818
A0A0H2XIN6	-1.36062	0.340149	0.484113	-0.138824	-0.560596	-0.294423	-0.462486	0.572578	0.584988
A0A0H2XFN8	-0.727287	1.25508	0.00614517	-0.837084	-0.153315	-0.294861	-0.117074	-0.0986816	0.201471
Q2FIN2	-1.25873	-0.897093	-0.533944	0.108287	0.30068	-0.296613	1.1537	1.22365	1.23733
Q2FEK2	0.544143	1.34289	0.489091	-0.267921	-0.684451	-0.297411	-0.8926	-0.320555	-0.707213
A0A0H2XKG3	0.491362	0.281344	1.66408	0.182912	-0.519243	-0.297751	-0.296365	0.206021	-0.670625
Q2FKN7	-0.841131	-0.630631	-0.532206	0.358711	0.749774	-0.300116	0.332647	0.803542	0.673513
A0A0H2XI35	0.968658	1.34361	0.217571	-0.160458	-0.864147	-0.302495	-0.574543	-0.984945	-1.1147
A0A0H2XFI7	-1.54811	-0.038684	-0.114994	0.440436	0.833665	-0.302638	0.409723	0.633929	0.147751
A0A0H2XFG0	-1.42178	-0.744008	0.911099	1.14692	0.36284	-0.302742	-0.026848	0.174446	0.184096
A0A0H2XJR5	-0.562076	0.81609	0.0341798	0.625685	-0.822182	-0.303242	-0.222827	0.25824	0.389116
A0A0H2XJ98	0.605125	1.41075	1.0154	0.144091	-0.173383	-0.304154	-1.3562	-1.55462	-1.09679
Q2FEM3	0.0473358	0.816432	0.20385	0.528387	-0.590823	-0.304575	-0.950466	-0.27456	-0.105907
Q2FHN5	1.11624	0.736386	-0.226216	-0.444898	-0.177356	-0.304667	-1.04982	-0.791678	-0.215631
Q2FDV3	0.702528	-0.0358945	-0.979415	-0.746557	-0.179637	-0.304786	0.349462	0.244741	0.326263
Q2FG85	0.261641	0.266294	1.46178	0.678908	-0.920056	-0.305691	-0.791765	-0.946144	-0.793542
A0A0H2XHE1	-0.506072	-1.24426	-0.546674	1.17803	1.32527	-0.308771	0.507196	0.869431	-0.40131
Q2FGY6	-0.760853	-0.656854	0.159048	0.652504	-0.420446	-0.312567	0.521626	0.466976	0.913604
A0A0H2XJL8	-0.918339	-0.613069	-0.733108	0.835134	0.454175	-0.312764	1.13308	1.40773	0.597877
A0A0H2XIV2	0.557464	0.040243	-1.35966	0.815114	-0.513566	-0.316655	0.483131	0.135473	-0.123382
A0A0H2XIS5	0.149846	1.92773	0.373043	-0.733281	-0.575924	-0.317578	-0.375022	-0.830058	-0.320108
A0A0H2XJP5	1.55526	-0.289773	-0.868065	-0.36532	0.166618	-0.318403	0.371767	0.362182	-1.03874
A0A0H2XHE2	0.529493	-0.81659	-0.665321	-0.388599	-0.688281	-0.319402	0.527385	0.712493	0.845775
Q2FDR0	0.723854	0.657225	-0.100139	-1.53248	-1.62184	-0.31955	0.0572027	-0.1856	0.629331
A0A0H2XGS6	0.947878	-0.172558	0.0183648	0.998639	-0.708699	-0.319753	-0.468284	-0.638904	-0.841449
A0A0H2XF27	0.102377	-0.412204	-0.837014	1.27402	0.100249	-0.321239	0.35292	0.444466	-0.171061
A0A0H2XI15	0.0582011	1.75909	0.578184	0.516949	-0.228522	-0.324232	-0.842294	-0.558329	-1.56953
Q2FJA1	-0.296448	-1.4414	0.732275	0.303011	-0.943227	-0.324865	0.554237	0.241558	0.503346
A0A0H2XF33	-0.562287	-1.91253	0.122575	0.749751	0.597082	-0.325011	0.670793	0.655613	0.788773
A0A0H2XGY3	0.114878	-1.02993	1.0188	0.71633	-0.453782	-0.325275	0.767222	-0.0280883	-0.843676
Q2FHE2	0.796674	-1.06303	-1.41692	-0.430151	0.0028773	-0.326565	0.746351	0.773162	0.935343
A0A0H2XDD9	0.812961	0.764055	0.682528	0.644723	-0.918895	-0.328782	-0.908219	-0.891621	-1.0172
Q2FF56	0.691305	0.904768	1.10905	0.096101	-0.685586	-0.331701	-1.6368	-1.13058	-0.46412
A0A0H2XHS2	1.09598	1.53417	0.1296	-0.687683	-0.440635	-0.331948	-0.929663	-0.95961	-0.767347
Q2FFI3	0.566087	1.42369	0.726565	-0.374107	-0.295944	-0.332628	-1.01676	-1.09393	-1.07019
Q2FDT8	0.521762	0.537751	1.39964	0.81967	0.0112481	-0.333814	-1.28139	-1.48795	-1.41653
A0A0H2XI66	-0.562648	-0.670458	-0.877723	-0.268183	0.245032	-0.334413	0.834622	0.952021	0.805049
A0A0H2XIQ1	0.760684	1.10138	0.659245	-0.780257	-1.11374	-0.336144	-0.75346	-0.773514	-0.414633
A0A0H2XI08	1.65806	-0.236644	-0.724031	-0.339796	-0.244874	-0.338669	0.0366924	-0.331753	-0.247258
A0A0H2XFR6	-0.162186	0.922227	1.58466	0.326444	0.0444738	-0.341323	-1.13679	-1.30041	-1.48676
A0A0H2XGQ7	-0.869178	1.02066	1.17308	-0.287644	-0.992232	-0.341956	-0.477017	0.0349746	-0.0450101
Q2FF65	0.749593	0.0378877	0.018188	-0.183471	0.130952	-0.343858	0.306832	-0.0855962	-0.375088
Q2FH32	0.484814	1.85672	0.267778	-0.979438	-1.06632	-0.348474	-0.465417	-0.538926	-0.637067
A0A0H2XHA0	-0.129402	0.0713285	-0.288423	-0.351791	-0.675141	-0.351535	0.277978	0.322597	0.530727
A0A0H2XFR3	-0.605302	0.257651	-1.18774	-0.342202	0.289746	-0.354152	0.810128	1.22843	0.814002
Q2FH64	0.0633024	-0.613548	-0.369857	-0.248266	0.0970545	-0.355108	1.37786	0.585214	0.136285
Q2FGW7	-1.03151	-0.418977	0.739561	0.371783	-0.467422	-0.356289	0.0972812	0.316159	0.499714
A0A0H2XE76	1.48771	0.822113	-0.095442	-0.565844	-0.204886	-0.356582	-0.326985	-0.36237	-1.08983
A0A0H2XIQ0	0.74545	-0.622165	-1.187	0.351428	-0.0105248	-0.356954	0.825492	0.680783	0.808349
A0A0H2XI79	-0.851184	-0.423353	-0.68013	0.492751	0.419601	-0.359175	0.82727	1.03651	1.22189
A0A0H2XHU5	-0.313629	0.415378	-1.22581	0.458903	0.720962	-0.36465	0.854967	0.753165	-0.662719
A0A0H2XGS5	1.10939	0.589313	0.192258	-0.280585	-1.14676	-0.365366	-0.882833	-0.649821	-0.177669
A0A0H2XH65	1.04884	0.866997	0.643931	-0.301769	-0.552866	-0.365381	-1.25477	-0.910296	-0.519368
A0A0H2XFI1	1.50121	-0.192794	-0.891723	-1.29472	-0.89556	-0.365458	0.175601	0.27098	0.582983
A0A0H2XFY8	0.23755	-0.0829807	0.624242	0.363777	-1.11088	-0.365903	-0.255985	-0.0294417	0.237662
Q2FF71	1.34603	-0.0884495	-0.223395	-1.07358	-0.2976	-0.366182	0.27313	-0.00629179	-0.218003
A0A0H2XH57	0.843179	0.859807	-0.140867	0.402036	-0.507441	-0.367213	-0.628976	-0.583173	-1.24922
Q2FHG7	0.0172489	-0.158957	-0.201182	0.251048	-0.807027	-0.368953	0.368373	0.344207	0.439457
A0A0H2XG48	1.22134	-0.724801	-0.987847	-0.12233	-0.640767	-0.369709	0.409874	0.197808	0.302312
A0A0H2XIK2	1.26293	0.319997	0.0529212	-0.859413	0.331369	-0.370208	0.0767681	-0.644058	-0.0837142
A0A0H2XJW3	-0.127692	0.06988	-0.587452	-0.58397	-0.890437	-0.373654	0.814009	0.665364	0.736038
A0A0H2XFI3	0.59178	0.860329	0.428743	-0.0328594	-0.597124	-0.37429	-0.514012	-0.713667	-0.534079
Q2FH26	1.34762	0.333916	-0.819845	-1.03869	-0.983628	-0.375495	0.188762	0.164841	0.531496
Q2FER3	0.20043	-1.35157	-1.07318	-1.9909	-0.406457	-0.375873	1.66733	1.53344	1.61524
A0A0H2XKD0	1.39104	1.00825	-0.626884	-0.594025	-0.565442	-0.37589	-0.763835	-0.110905	0.139169
Q2FEK0	0.253219	0.688501	0.713534	0.0160302	-0.746947	-0.377631	-0.123008	-0.67172	0.215147
A0A0H2XEW3	1.5004	1.28956	0.358881	-0.686981	0.407857	-0.377685	-0.505829	-0.791741	-1.91469
Q2FJ20	-0.128718	-0.47284	-0.625556	-1.06884	0.0358887	-0.378236	1.23042	1.16024	0.389996
A0A0H2XJ73	-1.01611	-0.977189	-0.189929	0.310981	-0.281945	-0.378666	0.763837	0.672755	1.1286
A0A0H2XKF0	-0.852131	-1.75374	-0.41591	-0.0112562	0.879479	-0.378936	1.27777	1.41454	0.93571
Q2FHI8	0.120216	-1.67838	-0.9689	-0.506738	-0.472529	-0.379633	1.43377	1.44846	1.45085
A0A0H2XDI6	0.0342758	-1.69138	-1.57404	0.117239	0.296302	-0.381139	1.02728	1.41312	0.70921
A0A0H2XG36	-0.075432	0.224984	-0.753157	-0.668077	0.0771075	-0.381733	0.67758	-0.24319	1.21684
A0A0H2XH62	0.708197	0.360562	0.682207	1.0109	-0.567117	-0.38281	-0.45716	-0.261199	-0.932167
Q2FIX9	-0.224793	0.248111	-1.08414	0.507483	0.915549	-0.383893	1.01943	0.206765	-0.0231344
A0A0H2XFR5	-0.781476	-2.04476	-0.000832857	0.900334	0.37871	-0.38528	0.807344	0.964261	0.74531
A0A0H2XHD0	0.163103	-1.10691	-0.821571	0.286923	0.0267283	-0.385912	0.910907	0.911836	0.384992
A0A0H2XHV1	0.364394	1.97527	0.476202	-0.365203	-0.163107	-0.390905	-1.19155	-0.945865	-0.426332
A0A0H2XIK4	1.11511	0.866526	0.474091	-0.409013	-0.368707	-0.393152	-1.16432	-1.14094	-0.753973
A0A0H2XHY5	0.960449	1.1304	0.462374	-0.909467	-0.836587	-0.39427	-0.765114	0.299491	-1.08629
A0A0H2XJE5	1.27429	1.6272	-0.0771538	-0.650287	-0.736903	-0.395089	-0.90073	-0.67228	-0.413959
A0A0H2XGE9	-0.407575	-0.221259	-1.62373	-1.21958	-0.165114	-0.395338	1.62962	1.64998	1.54827
A0A0H2XIE9	0.772091	-0.457095	-0.201632	-0.696414	-0.630155	-0.397506	0.670481	-0.146671	-0.510229
Q2FJ92	1.3706	-0.285107	-0.325844	-0.832833	-1.25266	-0.401577	-0.0760873	-0.114794	0.723988
A0A0H2XH61	1.28736	0.813126	0.556572	-0.07108	-0.123531	-0.404097	-0.996584	-1.25724	-0.820569
A0A0H2XK13	-1.79792	0.63787	1.03924	0.455646	-0.249045	-0.406998	0.333917	0.149866	-0.0549312
A0A0H2XFQ2	-0.65395	-1.08163	-0.377321	0.0973651	0.107049	-0.407019	1.16959	1.04207	1.09842
A0A0H2XH22	-0.604301	2.25026	-0.284083	-1.91143	-0.438266	-0.407047	-0.125281	0.15944	0.318974
A0A0H2XDF9	1.50629	0.151319	-0.526067	-1.16432	-0.268059	-0.407316	-0.028106	-0.00603237	0.124199
A0A0H2XGD8	0.875857	1.06182	-0.396349	-1.06549	-1.20542	-0.409182	-0.492257	-1.1125e-06	0.349876
A0A0H2XEG3	-0.989984	-0.0939805	-0.129574	1.21254	0.246489	-0.409316	0.777147	0.310688	0.539734
A0A0H2XIP0	1.62411	-0.300108	-0.647386	-0.501448	0.177937	-0.409354	-0.150765	-0.318394	-0.0528736
Q2FIM8	0.190519	0.37404	-1.71449	-0.934035	-0.401399	-0.410605	0.589319	0.993505	0.705758
A0A0H2XI72	1.29213	-0.0366105	-0.72963	-1.16822	0.210368	-0.411512	0.132974	0.516318	-0.476465
A0A0H2XGV5	0.108907	-1.04319	-0.461117	0.01093	-0.50566	-0.411941	1.06604	0.884202	1.13702
Q2FF55	-0.647018	-0.773558	-0.905717	-0.215007	0.218519	-0.412727	0.865884	1.16858	1.03853
Q2FHK5	-0.570794	-0.715143	-0.516205	0.0797041	-0.0599358	-0.413463	0.73725	1.00358	1.01242
Q2FH78	1.0089	-0.362622	-1.42426	0.341026	-0.4933	-0.414106	0.486445	0.810753	0.112879
A0A0H2XK12	1.31595	0.311686	-1.15831	-1.20897	-0.863133	-0.416027	0.137891	0.332463	0.393339
A0A0H2XJR8	0.623027	0.884911	0.219839	-0.10651	-1.2251	-0.417034	-0.103236	-0.800785	-0.201061
A0A0H2XHI8	-0.471534	-0.939815	-0.00748475	0.919694	-0.171909	-0.421102	1.28866	1.32965	0.531259
A0A0H2XFP7	1.19607	0.216405	0.337806	-1.48536	-0.930442	-0.425314	0.078914	-0.416927	0.06037
Q2FHN4	1.06842	1.66865	-0.57971	-1.2037	-0.259897	-0.426169	-0.894657	-0.541713	-0.12151
A0A0H2XGT1	0.243575	0.923777	-1.01074	-1.38546	-0.977533	-0.426513	0.617506	0.892233	0.915728
Q2FJ70	1.08399	1.2932	-1.02257	-1.56979	-1.08831	-0.426723	-0.589356	0.00992168	0.412367
A0A0H2XGU2	-0.273399	0.571224	0.793969	0.17595	-0.952227	-0.431879	-0.574857	-0.399985	0.262028
A0A0H2XFL4	-0.946602	-0.873182	-0.836193	-0.24046	-0.146907	-0.432935	1.6331	1.5109	0.912393
A0A0H2XGW9	0.136998	0.133788	0.113489	-1.88826	-0.922968	-0.432992	0.592688	0.566206	0.785594
Q2FDY2	0.0762083	2.18135	0.637193	-0.731318	-0.712891	-0.433056	-0.529002	-0.676239	-0.633542
Q2FHI4	0.814206	0.759449	0.358358	-1.24447	-1.59705	-0.434879	-0.227107	-0.181182	-0.175531
Q2FIV6	-1.03324	-1.57354	-0.832209	0.0956767	0.51484	-0.435386	1.54875	1.37725	1.18848
A0A0H2XF21	-0.123442	2.1448	0.859988	-0.822673	-0.21288	-0.43569	-1.20041	-1.11147	-0.335431
A0A0H2XFV8	-0.911609	0.213477	1.2124	0.991165	1.25187	-0.437331	-1.1527	-0.83183	-0.844883
A0A0H2XGX6	1.27411	-0.770509	-0.273684	-0.0226424	-0.787033	-0.44006	0.0742068	-0.0989108	0.362999
A0A0H2XKL1	-0.582889	-0.326757	-0.692326	0.528208	0.961382	-0.443858	0.335762	0.482598	0.459155
Q2FDM7	0.614494	-1.20924	-0.293319	-0.0905638	0.214002	-0.44438	0.38815	-0.488887	0.875337
A0A0H2XDY2	0.0743861	-0.704797	-0.985513	0.0558426	0.467095	-0.446702	0.804218	0.880551	0.631874
A0A0H2XFK9	0.992569	0.638451	0.100326	0.39618	0.652794	-0.448872	-0.555329	-0.25127	-1.38184
Q2FJU9	-0.0739711	0.487135	1.71546	0.651879	0.282468	-0.450004	-0.50132	-0.831065	-0.660934
A0A0H2XID8	1.05167	0.143168	-0.682271	-0.600341	-0.550127	-0.451146	0.102856	-0.111101	0.791903
Q2FGW1	0.438277	1.33006	0.766183	-0.10213	-0.491592	-0.453456	-0.681946	-1.12813	-0.822944
A0A0H2XGM8	0.599987	1.08015	-0.882711	-0.784606	-0.12483	-0.458346	0.0570403	0.657245	-0.361654
A0A0H2XIQ9	-0.830611	-0.299032	-0.243244	-0.291911	-0.767228	-0.461923	0.924477	1.46747	0.458731
A0A0H2XEM3	1.38367	-0.185331	-0.693706	-1.07729	-1.05597	-0.462371	0.143347	0.276035	0.649753
A0A0H2XFW2	0.250547	0.579549	1.33091	-0.396157	-1.54631	-0.463796	-0.650244	-0.721909	0.223464
A0A0H2XGA5	0.886886	0.863661	0.952265	-0.213703	-0.934169	-0.464537	-0.945378	-1.18644	-0.641644
A0A0H2XG94	1.12693	-0.874791	-0.277345	-0.688702	-0.201641	-0.464734	0.1387	-0.264647	0.279591
A0A0H2XDX4	-0.0765748	0.723628	0.981948	-0.105424	-0.695164	-0.464918	-0.622929	-0.21292	-0.123056
Q2FIC1	1.00337	1.56116	0.55794	-0.752441	-1.00018	-0.464966	-0.923425	-0.950959	-0.847133
A0A0H2XDE9	0.116577	1.88477	0.946529	-0.0503306	-0.171733	-0.466815	-1.28194	-1.19905	-1.07265
Q2FI55	1.107	-0.410906	-0.330532	-0.495565	-0.486416	-0.467228	-0.0999013	-0.0672955	-0.384494
A0A0H2XEA4	0.374192	1.26954	0.201436	0.51354	0.202156	-0.47107	-1.28278	-0.520201	-0.920384
A0A0H2XKB1	1.4683	1.17745	-0.318454	-0.361106	-0.545459	-0.474524	-0.548512	-0.130829	-0.171775
A0A0H2XIY8	0.912845	1.45882	0.31229	-0.827323	-0.673566	-0.475678	-0.632889	-0.791923	-0.932323
A0A0H2XGJ6	0.687022	-0.494831	-0.0121882	0.506401	-0.275745	-0.476597	-0.2882	0.308603	0.118008
A0A0H2XG91	0.465258	-0.372424	-0.696541	-0.226944	-0.932835	-0.479389	0.9493	0.693946	0.494749
A0A0H2XEM0	0.714097	1.89814	-0.505561	-0.620974	-1.01325	-0.480132	-0.710131	-0.823368	0.643039
A0A0H2XF59	0.032999	-0.72521	-0.211736	-0.973946	0.568338	-0.480255	0.287931	0.992421	0.00899641
A0A0H2XG63	-0.614694	0.178315	-0.530535	-0.684998	-0.338959	-0.488968	0.521072	0.904796	1.49363
Q2FIM5	0.276811	0.768711	0.472704	-1.4345	-1.29487	-0.489356	0.357721	-0.147242	-0.140192
Q2FF59	1.03277	1.10516	0.0545715	-0.294693	-1.32776	-0.490148	-0.415607	-0.278723	-0.401323
A0A0H2XIM2	-1.48885	-0.330561	-0.347025	-0.26561	0.739118	-0.490865	1.85768	1.57967	0.514821
A0A0H2XEF1	1.14622	1.61989	-0.312685	-1.29568	-0.535763	-0.491145	-0.690628	-0.642864	-0.213904
A0A0H2XEP9	0.653659	0.049039	0.465899	-0.534375	-0.821793	-0.491858	-0.39124	-0.205185	0.385718
Q2FGL3	0.420481	1.46089	0.889015	-0.417203	-0.416591	-0.493199	-0.951234	-0.90647	-0.883785
A0A0H2XER5	-1.15696	0.227266	0.38204	0.411591	0.894473	-0.493887	0.875215	0.104177	0.510657
Q2FGI5	1.33458	1.59414	-0.0693458	-0.856649	-0.690716	-0.497102	-0.890193	-0.999459	-0.552218
A0A0H2XI82	0.139021	1.17974	0.0221085	0.318114	-0.377733	-0.500469	-0.490112	-0.618811	-0.655803
A0A0H2XI11	0.0176601	1.58268	0.449968	0.295935	-0.660506	-0.502475	-0.569168	-0.557273	-0.354184
A0A0H2XI02	1.54857	-0.97697	-0.205899	-0.778938	-0.749274	-0.503539	0.431502	0.155949	-0.180077
Q2FI62	0.825879	0.751977	0.861239	-0.470412	-1.00624	-0.504	-0.915974	-0.864204	-0.597058
A0A0H2XI75	0.861674	0.259347	-0.667534	-0.743584	-0.963101	-0.504508	-0.174079	0.207998	-0.0730451
A0A0H2XK05	-0.856926	-0.332949	-0.428889	-0.103129	0.181272	-0.504854	0.917916	0.700081	1.02004
A0A0H2XJM2	1.16202	-0.432623	-1.16999	0.345568	-0.153826	-0.505476	0.0577142	0.105212	-0.29781
Q2FIC3	-0.914886	-1.12983	-0.650635	0.419266	0.895431	-0.508008	1.48031	1.53733	-0.263504
A0A0H2XEX9	0.791571	0.263523	-0.967847	0.659873	-0.297626	-0.508306	0.187078	0.542406	-0.094154
Q2FI09	1.82575	0.945333	-0.538663	-0.265093	-0.426234	-0.508415	-0.443249	-0.372078	-0.57414
A0A0H2XH59	1.0674	-0.43052	-0.988264	-0.524909	-0.2195	-0.509191	0.853208	-0.083744	0.769452
A0A0H2XHM3	1.76232	0.593458	-0.187884	-0.62005	-0.120945	-0.509936	-0.108312	-0.696825	-0.916133
A0A0H2XJ83	1.08099	0.688573	0.0533948	-0.489988	-1.54404	-0.512138	-0.276187	-0.147561	0.218517
A0A0H2XJ64	0.255215	-0.969158	-1.52187	-1.07404	0.0448405	-0.512465	1.31529	1.45824	1.17929
A0A0H2XGS1	0.446378	0.929359	0.449593	-0.368428	-0.340848	-0.515224	-0.844562	-0.851997	-0.635242
A0A0H2XGV2	-0.445694	0.228503	-0.539579	-0.565215	-0.504533	-0.515262	0.513201	0.673902	1.08277
A0A0H2XH74	1.63641	-0.0117215	-0.434733	-0.564513	-0.0416295	-0.515989	0.391369	-0.11164	-0.248577
Q2FH15	0.53525	1.47335	0.684615	-0.150927	-0.427366	-0.516787	-0.968782	-1.17882	-1.11079
A0A0H2XHF7	-1.19502	-0.49995	-1.53092	0.134215	0.960942	-0.52079	1.72421	1.63102	1.05041
A0A0H2XF86	1.51787	0.553906	-0.50162	-0.315703	-0.386806	-0.527231	-0.595758	-0.389042	-0.327649
A0A0H2XFK7	0.903041	0.117253	0.869108	-0.0451524	0.270207	-0.527905	-1.33078	-0.262684	-0.859198
A0A0H2XJ76	1.10224	1.32533	0.322873	-0.956767	-0.880774	-0.528056	-0.763044	-0.784774	-0.673621
A0A0H2XET4	0.933131	1.43182	0.405387	-1.03875	-0.619002	-0.530664	-0.0412163	-0.690074	-1.11347
A0A0H2XJV9	-0.0884221	-0.477903	-0.398937	-0.278626	0.462212	-0.533276	-0.0445131	0.218706	-0.163139
A0A0H2XFJ1	0.632781	1.87103	-0.361861	-0.796207	-0.706268	-0.534121	-0.961468	-0.376294	0.217903
A0A0H2XJX3	-0.213873	0.151414	-0.407282	-0.339384	-0.881248	-0.535058	0.695957	0.775499	0.574062
A0A0H2XJT5	-0.862658	0.359657	0.833546	0.0433577	-0.872011	-0.536291	-0.165356	0.0196328	0.201413
A0A0H2XIU7	1.38311	-0.0429455	0.18721	-0.801259	-0.428847	-0.537065	-0.0627396	0.115029	-0.29747
A0A0H2XGL5	-0.738323	1.28267	1.11913	-1.09678	-0.714912	-0.539107	-0.349254	-0.107521	-0.380517
Q2FFM8	-1.53685	0.0235035	1.0509	0.520948	-0.561342	-0.540375	0.40178	0.509967	0.362577
A0A0H2XI16	0.28592	1.69458	0.769434	-0.200507	-0.921243	-0.543162	-0.985573	-1.06582	-0.41139
A0A0H2XJF1	0.130031	0.106013	-0.439594	1.3695	-0.661459	-0.543856	-0.282017	-0.530918	-0.120861
A0A0H2XK78	-0.458209	-0.320028	-0.230729	-0.662315	1.02871	-0.544248	0.490431	0.291809	0.612163
A0A0H2XJU9	0.78553	-0.231572	-0.326656	-0.191136	0.112413	-0.544602	0.0983561	-0.190586	0.162892
A0A0H2XJK1	-0.611613	-1.37912	-1.1229	0.117601	0.839626	-0.546675	1.04878	1.07726	1.07452
A0A0H2XI46	-0.386968	-0.381053	0.400518	1.12302	1.54138	-0.549704	-0.686912	-1.02819	-0.582626
A0A0H2XFS4	1.75638	0.932855	-0.440826	-0.246421	-0.384744	-0.550006	-0.540023	-0.50878	-0.562856
A0A0H2XHN4	-0.302134	1.25373	0.416221	-0.0756918	-0.0314955	-0.550966	0.588878	-0.370558	0.129799
A0A0H2XHZ7	-0.122364	-0.165654	0.71644	0.810958	0.0957562	-0.553675	-0.157003	-0.0974781	0.340566
Q2FE05	1.16617	0.752285	0.414659	-0.8478	-1.33921	-0.563822	-0.630859	-0.894965	-0.011602
A0A0H2XJE8	0.0528496	-0.04947	-0.305726	0.725592	1.13684	-0.566003	-0.174671	-0.467176	-0.251418
A0A0H2XIS3	-0.651713	-0.355523	-0.375991	-0.564695	0.667052	-0.56665	1.304	1.03509	-0.0165122
A0A0H2XJG5	-0.280353	-0.341717	-1.72094	-0.621642	-0.0870492	-0.573641	1.40668	1.27141	1.21838
A0A0H2XGM0	-0.431663	1.80019	-0.0883247	-1.4869	-1.30308	-0.574391	0.0813455	0.254402	0.959165
A0A0H2XFH5	-1.05072	0.90116	0.382207	0.212897	0.507617	-0.575621	0.313747	-0.128623	0.0961555
A0A0H2XF29	0.770481	0.765093	0.230676	-0.547253	-1.03018	-0.576134	-0.700402	-0.564889	0.331195
Q2FFH4	0.118229	0.767878	0.553447	0.0272193	-0.75584	-0.578051	-0.560862	-0.646323	-0.266508
Q2FF34	0.916949	0.074695	-0.420618	-0.288164	0.193418	-0.578495	-1.0558	0.159376	-0.595596
A0A0H2XJ46	-0.183146	-0.510977	0.752511	2.05482	0.414827	-0.578943	-0.874481	-0.180067	-0.318238
A0A0H2XEI4	0.719095	0.496379	0.114938	-0.792879	-1.76065	-0.579096	0.0840979	-0.0235412	0.218596
A0A0H2XKI8	-0.19338	1.5901	0.816221	-0.126474	-1.0841	-0.579369	-0.387388	-0.887411	-0.176263
A0A0H2XI65	0.459321	1.15068	0.991335	-0.639464	-0.254086	-0.580822	-0.580556	-0.0949994	-1.01517
A0A0H2XFJ9	1.54758	1.56465	-0.0355787	-0.760141	-0.523549	-0.580856	-0.958209	-0.638754	-0.672944
A0A0H2XGJ3	-0.444119	-0.77612	-1.11175	-0.541734	-0.388245	-0.581109	1.30847	1.43618	1.3054
Q2FK70	-0.561814	-0.429433	-0.473063	0.447704	0.75966	-0.582039	0.507599	0.747102	0.36652
Q2FIK4	0.946001	-0.280402	-0.928484	0.103929	-0.347392	-0.582492	0.209269	0.446922	-0.0472247
Q2FG95	0.262526	0.001214	-0.669249	-0.55658	-0.425046	-0.583579	0.260247	0.405585	0.233392
Q2FIC7	0.432759	-1.15278	-1.02645	-0.119329	-0.748076	-0.586344	1.39147	1.48854	0.740676
A0A0H2XHR8	-0.108086	0.229895	-1.21871	-1.25631	-0.49831	-0.587732	1.26578	1.38588	1.7957
A0A0H2XIC3	-1.00771	-1.32688	-0.557105	0.643392	0.108914	-0.588639	1.1739	1.38288	0.585803
A0A0H2XFW9	-1.47428	-0.425387	0.912723	0.899274	-0.468873	-0.588874	0.526074	0.288451	0.604796
A0A0H2XIY2	0.388329	-1.36979	-0.165148	-0.0740989	-0.745692	-0.591076	0.713263	0.568084	0.801677
Q2FGH0	0.207088	1.93047	0.628758	-0.587306	-0.815661	-0.59226	-0.882777	-0.787118	-0.427622
A0A0H2XER1	0.682656	-0.668604	-0.954692	-0.646601	-0.234396	-0.593468	0.78278	0.615134	1.17376
A0A0H2XEQ6	1.20556	1.23304	-0.0964987	-0.617664	-1.09589	-0.593963	-0.326378	-0.926235	-0.53263
A0A0H2XGA0	0.355825	-0.730849	-0.323724	0.502222	-0.460587	-0.597072	0.601459	0.585909	0.692138
A0A0H2XG99	-1.02348	0.329719	1.27126	0.971046	-0.198128	-0.597235	-0.571168	-0.528619	-0.269283
Q2FH36	1.49328	0.50817	0.567811	0.251042	-0.335095	-0.598013	-0.811363	-1.06461	-1.25129
A0A0H2XI83	-1.08511	-0.096587	0.880208	0.840856	0.45685	-0.60044	-0.315764	-0.124614	0.2558
Q2FH11	0.0783154	-0.851778	0.153793	0.120737	-0.795296	-0.604274	-0.0117451	0.437334	0.442408
A0A0H2XHG1	0.158538	1.59928	-0.200502	-0.0769752	-0.063792	-0.605649	0.0370266	-0.490718	-0.114769
A0A0H2XHV3	0.300211	0.6996	1.49189	0.262745	0.332751	-0.6072	-1.32834	-0.920294	-1.18716
Q2FFZ8	-0.391684	0.797779	-0.457746	-0.405753	-1.16089	-0.609506	0.254927	0.609273	1.04335
Q2FGB5	-1.12573	0.535579	1.13543	0.114845	-1.6485	-0.613594	0.308293	0.348964	0.490033
Q2FEF3	-0.109757	-0.816024	-0.656055	-0.900462	-0.612932	-0.614229	0.88282	1.27168	1.11216
A0A0H2XGZ5	0.221027	0.212586	-0.168573	0.493181	0.0589619	-0.614948	0.130078	-0.0413806	-0.140893
A0A0H2XDD5	-1.19658	-0.289719	-1.3162	-0.248259	0.695249	-0.623233	1.23399	1.31577	1.3573
A0A0H2XIJ3	1.80464	-0.503073	-0.606633	-0.526157	-0.569222	-0.62539	0.246351	0.101785	-0.139427
A0A0H2XGD3	-0.46461	0.0412325	1.88857	1.96598	0.833413	-0.626914	-0.869636	-0.95219	-1.15717
Q2FGE5	0.337914	2.05607	0.392002	-0.693229	-0.532421	-0.629683	-0.756479	-1.07558	-0.565862
Q2FIB5	0.23525	-0.454618	-0.365453	0.555677	0.409125	-0.631258	0.230912	0.387256	-0.47576
A0A0H2XHN2	0.686593	1.88946	0.577697	-0.866204	-0.649933	-0.632023	-0.858107	-0.967343	-0.800617
A0A0H2XHZ8	0.0660011	-0.458278	-1.1951	-0.250833	-0.22086	-0.633807	0.716738	0.878669	0.882321
Q2FDV8	1.94926	0.967043	-0.492057	-0.764428	-0.420536	-0.63566	-0.375109	-0.497773	-0.633107
A0A0H2XFE1	-1.2049	-0.805246	-0.72656	0.00379054	0.295968	-0.641086	1.30542	1.36246	1.05598
A0A0H2XGW1	-0.0994127	0.117452	-0.3473	0.368783	0.602577	-0.642456	0.0346921	-0.0637283	1.1747
A0A0H2XDV3	-0.217962	-0.745841	-0.980008	-0.478966	-0.188076	-0.642953	0.968016	1.31538	1.06942
A0A0H2XG07	0.77873	1.38394	-1.2558	-0.882271	-0.739145	-0.645289	-0.30076	-0.188367	0.309225
Q2FGI6	1.35407	0.662922	-1.14379	-0.488433	-0.522284	-0.647108	-0.227825	-0.0640325	0.380265
A0A0H2XHP8	-0.568151	-0.48671	0.443006	0.94164	0.528552	-0.650096	0.187609	0.285593	0.266331
A0A0H2XH30	1.46624	1.39394	0.145707	-0.548207	-0.131789	-0.651797	-0.785555	-1.29801	-0.84796
Q2FG86	0.305162	0.527791	0.641104	-0.112389	-1.55805	-0.653058	-0.456036	-0.107738	-0.199347
A0A0H2XHC8	0.525268	-1.40547	-0.0211836	-0.430324	-0.361527	-0.656008	0.370726	0.589515	0.530926
Q2FDN2	-0.555659	-0.0214239	0.691118	-0.786448	-1.67852	-0.656272	2.1703	1.28442	0.412452
A0A0H2XHI3	-0.249341	0.571669	1.38009	0.954908	-0.292439	-0.658981	-0.71654	-0.94764	-0.744228
A0A0H2XEV7	-0.0988862	1.08694	-0.570711	1.19051	0.731967	-0.659569	-0.679151	-0.189762	-0.449674
A0A0H2XHB8	0.108073	-0.0204425	-0.360461	0.112931	-0.226077	-0.660615	-0.234856	0.566614	0.558283
A0A0H2XG30	-0.205069	-1.34312	-0.312045	1.24303	0.325434	-0.663454	0.379083	-0.00597364	0.814154
A0A0H2XEY2	1.07084	1.29178	0.635656	-0.289645	-0.59858	-0.663569	-0.798683	-1.24374	-1.05233
Q2FGX3	1.34673	0.910721	0.541395	-0.799331	-0.953283	-0.665074	-0.933359	-0.845391	-0.616799
Q2FJD9	0.73354	0.949248	0.0916723	-0.545021	-0.176898	-0.665138	-0.860236	-0.781754	0.151587
Q2FFV1	-0.640644	-1.02206	-0.456987	-1.02125	0.285875	-0.669077	1.60622	1.52839	1.07484
A0A0H2XG96	-0.57806	-0.24288	-0.667021	-1.64586	-1.23479	-0.669737	2.06371	1.79413	1.41923
A0A0H2XEJ4	0.0052944	0.807362	-1.04217	-0.494743	-0.877584	-0.67104	0.173699	0.754843	1.00937
A0A0H2XGK8	-1.22489	-0.445474	0.259144	1.147	-0.380898	-0.671304	0.683788	0.781749	0.541062
Q2FHF2	-0.0952052	-0.961231	-1.22724	-0.872115	-0.667766	-0.67218	1.85804	1.54251	1.4783
Q2FIE5	1.23313	0.912697	0.971588	-0.348205	-0.712076	-0.672749	-0.878524	-1.31087	-1.02879
A0A0H2XJ60	1.49847	0.827697	0.320251	-0.808712	-0.57515	-0.674533	-0.9202	-0.95282	-0.753949
A0A0H2XEH7	1.14414	0.0920444	1.21513	0.627138	-0.0112986	-0.674724	-0.770197	-1.48181	-1.56608
A0A0H2XDT0	1.03551	0.576292	0.112376	-0.777426	-2.22114	-0.679129	0.514233	0.320775	0.622981
Q2FH20	0.375507	-0.95892	-1.04639	0.165393	-0.597273	-0.682062	0.95388	1.06	0.931602
A0A0H2XKH5	1.55394	0.965576	-0.567075	-0.94374	-0.957175	-0.685171	-0.381359	-0.467368	-0.0755306
A0A0H2XFS7	0.905501	-0.484488	-0.205318	0.241881	-0.108196	-0.685531	-0.468592	0.203145	0.0252601
Q2FHD8	-0.106834	-0.462108	-0.235701	0.689816	-0.619628	-0.687509	0.901414	0.722977	0.939688
A0A0H2XIF1	-0.860709	-1.25243	-0.527365	-0.115414	-0.0905537	-0.689559	1.49988	1.60098	1.17266
A0A0H2XGL1	0.00925626	1.3918	-1.97996	-1.29043	-0.493295	-0.691827	1.1797	1.16615	0.53981
A0A0H2XIY5	0.259914	0.606846	-1.20216	-0.620942	-0.571087	-0.693952	0.22292	0.524396	1.20442
A0A0H2XFB3	0.376974	0.915122	0.200944	-0.281007	-0.922097	-0.694044	-0.901819	-0.478569	0.531864
A0A0H2XFJ8	-0.90264	-2.26916	-0.275301	0.130746	0.196091	-0.696602	1.01318	1.16257	1.32425
A0A0H2XG92	1.1407	-0.526701	-0.650227	-0.729787	0.353089	-0.697652	0.234039	-0.245402	-0.546969
Q2FKP8	0.0990154	0.332645	0.678344	-0.785943	-0.531746	-0.697714	0.678194	0.884923	-0.861476
A0A0H2XIT6	-0.524472	0.023375	-0.326561	0.740647	0.0364554	-0.698289	1.21496	0.924409	0.061875
A0A0H2XJ22	-0.553175	0.278743	-0.857774	-0.446957	0.149381	-0.700356	0.645487	0.699926	0.491061
A0A0H2XJ67	0.0550121	0.883576	0.851735	0.0214669	-0.729616	-0.701205	0.278751	-1.24385	0.0350765
A0A0H2XK37	0.419997	-0.105564	-0.602977	-0.700195	-0.840872	-0.704968	0.666991	0.45917	0.751355
A0A0H2XH32	-0.367333	-0.994129	-0.8633	0.691398	0.650689	-0.705254	1.07377	0.964957	0.557467
A0A0H2XHM6	0.485971	-0.002766	-0.837834	-0.98795	0.435914	-0.706377	0.432967	1.36066	0.352262
A0A0H2XHT0	1.22708	-1.28906	-0.354042	-0.839926	-0.110443	-0.708486	0.294471	0.281217	0.356265
A0A0H2XKA8	0.105624	-0.706206	-0.740987	0.54297	-0.274706	-0.709745	0.641286	0.859697	0.773341
A0A0H2XER6	0.65238	-0.187522	1.25292	0.778241	-0.999124	-0.711588	-0.63174	-0.840005	-0.410283
Q2FGI7	1.37861	0.2996	-1.2748	-0.977254	-0.679342	-0.71176	0.258085	0.408903	0.718268
A0A0H2XJ02	-0.635945	-0.334764	0.559301	-0.676904	-0.353875	-0.712918	0.193963	1.16039	0.451456
A0A0H2XDU3	-0.860231	1.57908	0.292611	0.760555	0.594888	-0.716432	-0.147021	-0.576217	-0.419392
A0A0H2XH82	0.8217	-0.721339	-1.10626	-0.135993	-0.0610564	-0.717454	0.919064	0.911043	0.837482
A0A0H2XF90	0.820716	1.16702	0.652893	-0.534071	-1.0165	-0.719272	-0.398882	-0.971623	-0.110315
A0A0H2XF17	1.07641	0.46416	0.867382	0.886353	-0.921287	-0.720924	-1.2649	-0.794384	-0.680567
A0A0H2XJH7	0.670803	-0.289087	0.516694	1.04651	-0.4104	-0.724996	-0.425739	-0.509001	-0.726596
A0A0H2XHH2	-0.300316	0.634815	1.48583	1.77547	-0.83414	-0.725176	0.000522814	-0.593655	-0.407268
A0A0H2XG69	-0.741575	-0.314576	-0.848893	-1.23835	-0.131561	-0.725361	1.12165	1.25577	1.30452
A0A0H2XJK0	0.60804	0.78708	0.445872	-0.36933	-1.30141	-0.731409	-0.392461	-0.385889	-0.111465
Q2FG63	-0.821305	0.842531	0.468463	-0.139537	-1.43906	-0.733076	0.313743	0.563057	0.788234
Q2FHK0	-0.443042	-0.90612	1.13427	0.226705	-1.28842	-0.73727	0.0890767	0.148642	0.580975
A0A0H2XHZ1	0.515066	0.91733	-0.701781	-0.558938	-0.63458	-0.738593	-0.0329933	0.26874	0.860721
A0A0H2XH64	-0.0620219	-1.03088	-0.294167	0.694157	-1.25175	-0.738646	0.485356	0.0344506	1.00316
A0A0H2XHT5	-0.694468	-1.25118	-0.186969	0.108568	-0.999693	-0.739705	1.67421	1.9721	1.23876
A0A0H2XJV4	0.675187	0.281702	-0.627135	-0.316976	0.24896	-0.740759	-0.251651	-0.0889676	0.754286
Q2FHI3	-0.378878	0.00122485	0.226322	-0.315212	-0.869262	-0.742288	0.306021	0.43463	0.698108
A0A0H2XIV9	1.21304	-0.548967	-0.282988	-0.474315	-0.14055	-0.743747	0.153855	-0.251291	-0.409191
A0A0H2XH81	1.36371	1.49836	-0.0265362	-1.47526	-0.899294	-0.744514	-0.364535	-0.777378	-0.421357
A0A0H2XFG3	0.18413	1.73937	0.581173	-0.376363	-0.353667	-0.746494	-0.807429	-0.534136	-0.718316
A0A0H2XIL8	0.856364	1.0523	0.765085	-0.380056	-0.8755	-0.747219	-0.917893	-0.820065	-0.80064
A0A0H2XHE8	1.61805	0.365652	-0.312754	-1.02362	-1.45814	-0.74831	-0.037487	-0.12755	-0.0838634
A0A0H2XHL1	1.40021	0.732405	-0.928757	-1.11036	-1.34276	-0.750011	-0.0873744	-0.089335	0.555223
A0A0H2XFY2	1.00471	0.148022	0.422818	-0.276408	-0.65044	-0.751962	-0.451319	-0.083244	-0.0932057
Q2FIA7	0.996348	1.28901	0.738922	-1.02197	-0.869813	-0.752298	-0.502288	-1.03799	-0.713506
A0A0H2XIB5	0.348595	0.448027	-0.585036	-0.530695	-0.134388	-0.753205	0.933482	-0.0511638	0.749467
A0A0H2XIR8	-0.663385	0.165493	0.852569	0.841053	-0.260488	-0.75328	0.0305408	-0.405325	0.665658
A0A0H2XI33	1.19215	-0.041836	0.685039	-0.101612	-0.897122	-0.756314	-0.73815	-0.878732	-0.254516
Q2FDH4	-0.426841	0.776709	-1.04304	-1.79853	-1.37374	-0.757628	1.63402	1.67231	1.83774
Q2FI23	0.373106	-0.043647	1.10983	0.0751969	-0.513536	-0.760558	-0.226839	-0.840067	-0.220517
A0A0H2XGW3	0.996204	0.024568	-0.223011	0.0125653	-0.495416	-0.763645	-0.370266	-0.21981	-0.468713
Q2FI15	1.26019	1.6405	0.210983	-0.785823	-0.511972	-0.766015	-1.00141	-0.971711	-0.908512
A0A0H2XH96	1.50695	0.0891434	-0.139896	-0.615046	-0.609996	-0.76898	-0.119315	0.0143987	-0.718281
A0A0H2XFD7	-0.865846	0.210132	0.651195	-0.157641	-0.974409	-0.769621	-0.667473	0.305016	0.593169
A0A0H2XIB6	1.19571	0.691722	0.631719	-0.0992631	-0.758233	-0.774325	-0.750126	-0.752535	-0.988796
A0A0H2XF92	0.734831	1.31587	0.875354	-0.801442	-1.76995	-0.778143	-0.390511	-0.436208	-0.308675
A0A0H2XIJ1	-0.240318	0.749379	0.114814	-0.70521	-0.850338	-0.780186	0.0365763	0.135068	0.579711
A0A0H2XJC6	0.221969	-0.211426	0.27462	-0.184679	0.732562	-0.782691	0.629131	0.845511	-0.481297
A0A0H2XG49	-0.51171	-0.365272	0.186411	1.37854	-0.496741	-0.784643	0.2701	0.0671535	0.864078
A0A0H2XHW4	-0.925539	1.49403	-0.188599	-0.77572	0.695157	-0.785233	0.0442859	0.165711	-0.189879
A0A0H2XHG8	-0.609242	-1.24548	-0.237289	0.590175	-0.28858	-0.786238	0.330652	0.960811	1.66867
Q2FHG8	0.216742	0.139458	0.718938	-1.51328	-1.46563	-0.786717	0.456391	0.13327	0.606621
Q2FG94	0.951084	1.26987	0.0551573	-1.5662	-1.50683	-0.788718	0.143327	-0.383035	0.124067
Q2FIY0	1.44427	0.407365	0.090233	-1.36709	-0.4727	-0.789745	0.165014	-0.0102086	-1.14357
A0A0H2XH69	-1.60374	0.297289	0.517513	0.24379	0.573875	-0.791581	0.551265	0.450975	0.478526
A0A0H2XIB7	0.728851	-0.630522	-0.849974	-0.775203	-0.548308	-0.794054	1.03157	0.467167	-0.0268777
Q2FJ80	-0.0823081	-0.786301	0.295151	-0.201859	-1.15037	-0.794075	0.487347	0.580786	1.0359
A0A0H2XGJ1	0.0722627	1.03266	1.14855	-1.11066	-1.65602	-0.794388	0.143134	-0.476435	-0.881646
A0A0H2XFX7	1.3736	0.692351	0.0375528	-1.20868	-1.07591	-0.801936	-0.166664	-0.0221094	-0.123496
A0A0H2XH76	1.4465	0.415094	-0.640733	-0.752858	0.201512	-0.802874	-0.983649	-0.113453	-0.57699
A0A0H2XDY7	-0.501793	1.77893	1.26397	-0.0360292	-0.0895788	-0.805989	-0.574547	-1.10236	-0.419224
A0A0H2XH08	1.26183	0.429053	0.607167	0.930385	0.111894	-0.806455	-0.574434	-0.588821	-1.7196
A0A0H2XFJ6	1.15528	1.34158	-0.121919	-0.844629	-0.951914	-0.806582	-0.158127	-1.01643	-0.27915
A0A0H2XE88	-0.153547	1.68836	1.11605	0.344588	-0.325193	-0.807023	-1.03689	-1.00311	-0.474525
Q2FJE0	-0.499014	-0.130532	1.10138	0.0788874	-1.48181	-0.811091	0.1944	-0.0651249	0.506381
A0A0H2XIN0	-0.491675	-0.776808	-1.0031	0.200627	0.120322	-0.814014	1.17361	0.859309	0.468853
A0A0H2XGT6	1.70425	1.43012	-0.771075	-1.2155	-0.786871	-0.814118	-0.161525	-0.193504	-0.25612
A0A0H2XH75	0.447583	1.56998	0.20843	-0.484798	-0.375847	-0.815296	-1.09511	-0.838916	0.0118429
Q2FGC1	0.930813	0.358111	0.13243	-0.449908	-0.335739	-0.817399	1.60359	-0.119567	-0.959836
A0A0H2XFY4	1.25233	0.388719	-1.14454	0.105504	-0.47143	-0.825933	0.484855	0.520029	0.39797
A0A0H2XHB5	0.739247	0.230482	-0.592977	-0.230011	-0.930529	-0.837954	0.562914	0.305161	0.191343
Q2FDU4	0.0536623	-0.371826	-0.456104	0.534415	0.789044	-0.83875	0.0962966	-0.19397	-0.205737
Q2FH89	-0.907446	0.707095	1.21886	0.589569	-0.895779	-0.843761	-0.342096	-0.571756	-0.0691843
A0A0H2XF46	0.187644	1.31634	1.21047	-0.875746	-0.64296	-0.847952	-0.39031	-0.986179	-0.651684
A0A0H2XHT8	0.0468558	-0.618721	-0.938493	-0.617053	-0.0293912	-0.848304	0.220801	0.936098	2.00553
A0A0H2XFP1	1.73825	0.0961941	-0.40221	-0.739436	-0.958063	-0.851209	-0.205119	0.554873	-0.292209
A0A0H2XEB0	-0.741646	-1.15211	0.455201	0.980498	-0.0964473	-0.851412	0.232913	0.149467	0.564302
A0A0H2XF50	0.978769	1.33482	0.651952	-0.973378	-1.32426	-0.853164	-0.624259	-0.757164	-0.265785
Q2FH42	1.58286	-0.45056	-0.417111	-0.327477	-0.192472	-0.857962	0.405488	-0.25385	-0.201753
Q2FI10	1.80646	1.31812	-0.481541	-0.55982	-0.349048	-0.859146	-0.567532	-0.494676	-0.697992
Q2FI07	1.83538	1.23845	-0.780256	-0.686706	-0.41746	-0.859252	-0.26203	-0.339543	-0.578036
A0A0H2XGE3	-0.697711	-2.03898	-0.305893	0.967705	0.0312635	-0.86344	0.910418	0.734095	1.17147
A0A0H2XJ71	1.04452	0.974606	0.218514	-1.21667	-1.73182	-0.864849	-0.0279615	-0.194169	-0.13778
A0A0H2XI12	0.681037	0.030873	0.067246	-0.860726	-0.994322	-0.870018	0.849562	0.327923	0.555893
A0A0H2XHD2	-0.5936	1.43919	1.51046	-0.557021	0.382454	-0.870075	-0.641494	-0.847194	-0.993901
Q2FJ56	-0.411019	1.14419	0.009394	-1.06848	-0.324319	-0.870345	-0.421714	-0.381243	0.808237
A0A0H2XFY7	1.71724	0.8583	-0.1478	-0.39515	-0.738067	-0.871454	-0.0430365	-0.842573	-1.12072
A0A0H2XEL6	0.440512	0.915102	0.753687	0.648413	-0.419712	-0.872221	-0.886342	-0.653673	-0.485405
Q2FHP2	-0.958457	-1.05226	0.205314	0.574291	-0.372239	-0.873441	0.906958	1.14848	1.16789
A0A0H2XHL2	-0.0888619	-0.451448	0.741869	1.37681	0.602902	-0.875195	-0.869483	-0.176227	-0.42472
A0A0H2XG68	0.570067	-0.0630385	1.31635	1.10073	0.407777	-0.875253	-1.05946	-1.43917	-1.42354
A0A0H2XI93	-0.127876	0.102275	-0.806462	-0.999184	-0.00414733	-0.877573	1.02337	0.322287	1.2562
A0A0H2XJZ0	0.271718	1.59402	0.11605	-1.64433	-1.58746	-0.879143	0.114577	0.188135	1.09611
Q2FFW6	-0.527702	0.0729835	0.696536	-0.791621	-0.886102	-0.88531	1.09474	0.353515	0.734129
Q2FDS9	-0.58703	0.515445	1.4107	-0.404956	0.414861	-0.885911	0.156147	-0.823645	-0.297464
Q2FJ78	0.648851	0.032192	0.0503835	0.215041	0.47709	-0.888195	0.283783	-0.0145433	-0.729135
Q2FEJ8	0.853025	-1.18884	-0.858784	-1.13815	-0.298941	-0.889498	1.23028	0.973988	0.901884
A0A0H2XJG1	-0.982882	-0.23026	0.43932	-1.67127	-0.403409	-0.890986	1.29731	1.23467	1.26106
Q2FKE3	0.450255	0.483265	-0.189941	0.304224	0.744555	-0.892294	-0.307677	-0.223345	-0.495714
A0A0H2XK67	0.39925	0.33663	0.415007	-0.375144	1.03442	-0.897326	-0.66497	-0.651143	-0.647333
Q2FHA3	0.909963	0.127331	-0.432755	0.0518815	-1.00419	-0.89734	0.720875	0.217379	-0.217914
A0A0H2XIY3	1.40952	0.96248	0.578389	-1.65752	-0.585097	-0.902411	-0.747822	-0.945232	-0.531835
A0A0H2XID1	-0.71237	1.29437	-0.385735	-1.46603	-0.683589	-0.903676	0.533996	0.769532	0.399507
A0A0H2XFY0	-0.263031	-0.551815	-0.738551	-1.22598	-0.300641	-0.904581	0.346448	0.306347	2.77199
A0A0H2XFW1	0.655076	-0.316545	-0.83035	-0.884298	-0.721619	-0.906291	0.845807	1.46912	-0.0775205
A0A0H2XFQ7	0.251061	1.22724	0.153873	0.353089	0.148745	-0.910849	-0.542942	-0.086391	-0.173295
A0A0H2XHW1	0.0646823	-0.874256	-1.46578	-0.944793	-0.222001	-0.914459	1.64351	1.515	1.44841
A0A0H2XGQ3	-0.183924	0.934483	0.0644201	0.379156	-0.114216	-0.915897	-0.26672	-0.437938	0.728791
A0A0H2XK44	-0.396959	-0.157782	-0.923764	-1.39249	-0.494171	-0.916612	1.58294	1.6977	1.95496
Q2FH87	0.0395544	-1.34604	0.496052	0.976552	-0.536646	-0.923926	0.349208	0.835775	1.21029
A0A0H2XE12	0.575854	0.867964	1.17656	-0.140336	-0.634085	-0.924153	-1.30794	-0.815899	-0.522562
Q2FGE2	-0.158694	1.21108	0.361298	-0.293329	-1.21735	-0.924612	0.0424416	0.103799	-0.795329
A0A0H2XIN1	0.0404997	1.15897	0.378974	-0.143952	-0.476376	-0.927235	-1.03596	-0.473479	0.101346
A0A0H2XHN0	1.68168	1.55139	-0.530153	-0.623084	-0.478183	-0.930563	-0.323416	-0.25988	-0.802554
A0A0H2XI29	1.41587	0.453718	-0.392255	-1.81177	-1.28709	-0.931131	0.316287	0.292214	0.315284
A0A0H2XHW0	0.261016	1.09801	1.17612	0.719919	-0.768818	-0.935559	-0.89557	-0.919408	-0.600361
Q2FKC6	-0.47671	0.296491	0.679116	-0.371862	-1.68297	-0.936402	0.604348	0.0885251	0.688687
Q2FF28	-0.9203	0.188958	-0.642132	-0.748219	-0.458624	-0.945556	1.27787	1.26547	0.78794
A0A0H2XDI1	0.692776	-0.786082	0.054206	-1.14355	-1.53785	-0.946154	0.362052	0.397639	0.686077
A0A0H2XGC0	0.0178419	1.6405	1.1997	-0.193046	-0.504583	-0.946534	-0.995267	-1.05228	-0.806595
Q2FKP1	1.05972	0.944909	-0.262314	-1.67171	-1.80319	-0.948859	0.31323	-0.0911682	0.728434
A0A0H2XHL7	0.521222	-0.0681622	-0.281293	-0.868768	0.839965	-0.95652	0.286047	-0.00510125	-0.216059
Q2FF78	0.0217334	1.64269	0.829569	-0.680526	-0.9292	-0.95655	-0.228505	-0.521544	-0.60743
A0A0H2XFT0	0.495721	1.14795	1.3764	-0.662723	-0.266635	-0.956643	-1.12928	-1.2596	-0.514632
A0A0H2XJ54	0.699155	1.34945	0.503499	-0.51129	-0.926321	-0.959444	-0.329493	-0.824398	-0.307906
A0A0H2XIA8	0.550378	1.22415	0.841696	-0.0949341	-0.569922	-0.959742	-1.65548	-0.95589	-0.375228
A0A0H2XIV7	0.288657	-0.120173	-0.163729	1.00618	-1.75319	-0.965482	0.0340106	-0.235675	0.755685
A0A0H2XJC2	0.0304206	-0.751517	-0.0825203	-0.744008	-0.780182	-0.966933	1.23352	1.08243	0.15881
A0A0H2XFM9	0.832881	1.27436	0.805422	-0.768875	-0.0522364	-0.968857	-0.647626	-0.54722	-0.612483
Q2FFM2	0.440023	1.34075	0.702913	-0.778811	-0.815251	-0.970279	-0.299222	-0.703291	-0.582462
A0A0H2XFJ0	-0.494721	-0.166683	-0.884726	1.06887	-0.275799	-0.970507	0.722664	1.05283	0.962925
Q2FHX4	-0.0625941	0.331746	-0.592954	-0.957655	-0.161268	-0.97195	0.237019	0.571281	0.838297
A0A0H2XH25	1.75601	0.125996	-0.513199	-1.47344	-1.1603	-0.975723	0.0908702	-0.0967756	0.396116
A0A0H2XFU9	-0.197787	-0.587288	1.94728	0.427637	-0.653445	-0.977531	-0.500311	-0.23879	-0.578123
Q2FI12	1.56773	1.604	-0.281156	-0.657745	-0.630453	-0.9811	-0.633797	-0.607831	-0.735063
A0A0H2XEL7	0.378621	-0.633425	1.34302	1.63595	0.309733	-0.985052	-0.854412	-1.21337	-1.31827
A0A0H2XHS0	-0.377018	-0.537113	-1.20745	-1.08434	-0.774999	-0.985373	1.39096	1.49961	2.23091
A0A0H2XI00	0.367647	2.20346	0.161311	-0.361299	-0.653079	-0.988424	-0.698361	-0.487201	-0.794737
A0A0H2XGB3	1.29283	0.516939	-0.075859	-0.974176	-1.18385	-0.988611	0.226493	-0.309185	-0.0702512
Q2FEV9	0.883632	1.21205	1.19393	-0.11634	-1.1275	-0.991391	-0.891762	-1.00652	-0.696322
A0A0H2XHV6	0.874317	0.0663465	-0.683041	-0.707399	-0.46064	-0.995892	-0.338948	0.739201	0.541205
A0A0H2XHH6	-0.816566	-0.800683	-0.0673558	0.288102	-0.561288	-0.997932	1.57168	1.6101	0.349381
A0A0H2XFY9	1.36094	0.155111	-0.19887	-0.814172	0.101485	-1.0009	-0.0969181	0.186682	-0.233356
Q2FHG5	-0.74733	-1.00392	-0.235228	-0.968668	-0.358112	-1.00338	0.79652	1.1233	2.20377
Q2FHK2	1.11099	1.76672	-0.149569	-1.40493	-0.666605	-1.00747	-0.171712	-0.513273	-0.736345
A0A0H2XEU1	1.40961	0.36185	-0.151909	-1.08652	-1.18002	-1.00858	-0.00231257	-0.388442	0.222796
A0A0H2XIS2	1.82949	0.311163	-0.516694	-1.47356	-0.813731	-1.01223	-0.0863893	-0.0418023	0.0420761
A0A0H2XFM8	0.352244	1.14552	1.2822	-0.442152	-0.982517	-1.01654	-0.980559	-1.09218	0.421125
A0A0H2XHV0	-0.423157	0.270899	0.515728	-0.341717	-0.346007	-1.02201	-0.757267	0.0243679	0.798338
A0A0H2XHS7	1.14255	1.47564	0.302575	-1.2294	-1.27667	-1.02257	-0.0230633	-0.54401	-0.560572
A0A0H2XE48	-0.490463	-0.0095595	-0.860925	-1.00616	-0.433956	-1.02569	1.07161	2.00747	1.41266
A0A0H2XI48	0.90683	-0.803028	-1.38944	-1.00563	-0.460874	-1.0305	1.24556	1.20312	1.19754
Q2FEB0	-0.208159	-0.724129	-0.942427	-1.26071	-0.79261	-1.03176	1.81566	1.8149	1.47462
A0A0H2XFN6	1.12241	-0.0301269	-0.233818	-1.2148	-0.779017	-1.03785	0.293924	0.102271	-0.0589275
A0A0H2XG77	0.538772	0.456678	-0.252466	-0.439856	0.110665	-1.04203	0.497178	-0.194617	-0.633118
Q2FHV6	0.0146697	-0.298774	-0.711363	-0.866959	-0.792863	-1.04531	1.15369	1.01575	1.35326
A0A0H2XGY9	-0.168797	-0.827009	-0.744151	-0.56002	-0.696576	-1.0487	1.35734	1.42868	1.27519
Q2FE21	1.08871	1.75503	0.385778	-1.34235	-0.854606	-1.04949	-0.549533	-0.813734	-0.674024
A0A0H2XJ75	-0.384967	-0.481758	0.0318845	1.2406	0.276061	-1.04978	0.673446	-0.104804	0.0457825
A0A0H2XFB5	0.942082	0.438391	-0.62584	-0.46648	-1.56747	-1.04992	0.476875	0.549457	0.828056
Q2FER6	0.603003	-1.11727	-0.485308	-1.37534	-1.23236	-1.05043	0.955647	1.20336	1.51935
Q2FGK9	0.53765	0.769253	0.372524	-0.5901	-1.93547	-1.05251	0.126398	0.133048	0.454596
A0A0H2XGK2	-0.478775	-0.159062	0.195754	-0.482315	0.0641372	-1.06646	-0.080206	0.614825	1.18791
A0A0H2XG95	-0.23181	0.860388	0.883923	0.352929	-1.17661	-1.06736	-0.64911	-0.340801	0.27714
A0A0H2XKA6	1.53967	0.815641	-0.990408	-0.261094	-0.168123	-1.074	0.0304149	0.313595	-0.527083
A0A0H2XDW4	-0.389002	1.18849	0.848145	-0.768218	-0.491908	-1.07523	0.00312724	0.00764382	0.192279
A0A0H2XFR9	1.62544	0.589103	-0.305165	-1.07124	-0.719313	-1.07581	-0.365367	-0.461328	-0.309441
A0A0H2XK19	-0.263574	0.0269405	0.144015	0.777798	0.458063	-1.07663	-0.17483	-0.0206897	0.00868638
A0A0H2XG12	-0.0680834	1.24721	-0.24489	-1.06189	-0.817698	-1.07987	-0.625782	-0.187056	0.398007
A0A0H2XJV3	-1.49779	0.881424	0.958287	0.226622	-0.066523	-1.08107	0.482395	0.255616	-0.547994
A0A0H2XGB8	0.720902	-1.17796	-0.0669095	-0.81554	-0.20835	-1.08234	0.031163	0.0199428	0.732957
Q2FH23	1.30054	0.843526	-0.304129	-0.443546	-0.129865	-1.09811	-0.93044	-0.575312	-0.195014
A0A0H2XJ90	1.52687	0.654663	-0.658984	-1.18714	-0.266551	-1.09876	-0.0649539	-0.172578	0.0299535
Q2FIF3	1.28697	1.86287	-0.447313	-1.35514	-0.508629	-1.09915	-0.4937	-0.464473	-0.746427
A0A0H2XJ77	0.452964	1.24987	0.308992	-0.373307	-0.272973	-1.1057	0.42872	0.0372065	-2.06221
A0A0H2XDH5	-0.413808	-0.547637	-1.04971	-1.28709	-0.875453	-1.1076	1.58205	1.82384	2.05268
Q2FJQ7	0.882154	-0.876442	-1.32256	-0.205424	-0.307968	-1.10816	1.57559	0.790871	1.10313
A0A0H2XFE3	-0.259955	0.407293	-0.368313	-0.203465	-1.17177	-1.11001	0.809148	0.688701	0.848118
A0A0H2XEU5	0.190848	1.82017	1.30064	-0.668632	-0.42793	-1.11513	-1.23586	-0.361343	-1.10099
Q2FK07	-0.544576	-0.378883	-0.648698	-1.27732	-0.957673	-1.12015	1.91726	2.23913	1.11682
A0A0H2XFV1	1.76393	0.889349	-0.25811	-1.4007	-1.30552	-1.1219	-0.36941	-0.104363	-0.0116162
A0A0H2XHP6	0.991683	1.33888	-0.373616	-2.12525	-1.09207	-1.12709	0.473659	-0.327768	0.0856675
A0A0H2XGL3	0.530142	-2.22573	0.439519	0.665229	-0.80886	-1.12976	0.0372894	0.550923	0.691574
Q2FGJ3	1.49339	0.204489	-0.0256886	-0.524375	-1.74107	-1.13603	0.0399314	-0.197679	0.300168
A0A0H2XGI5	0.606148	2.00725	-0.13778	-1.65275	-1.63446	-1.13707	0.256854	0.149631	0.351325
A0A0H2XIG4	0.456856	1.34363	-0.503095	-1.53248	-0.921758	-1.13884	-0.139999	-0.159328	0.872226
A0A0H2XID0	-0.399938	-0.109264	-0.557927	-0.135975	-1.15258	-1.14142	0.708407	0.782853	0.960147
Q2FIN9	1.61562	1.10261	-0.00914712	-0.37025	-0.930018	-1.14611	-0.307478	-0.554307	-0.655333
A0A0H2XG58	0.310129	-1.06174	-1.2603	-0.773631	-0.607068	-1.15547	1.59669	1.60756	1.33053
A0A0H2XIC6	1.47693	1.09075	0.622964	-0.681497	-0.901083	-1.16637	-0.406884	-0.908353	-0.960003
A0A0H2XGF7	-0.440582	0.55428	-0.473636	-0.809745	-0.591001	-1.16907	0.610747	0.773838	0.813873
Q2FF66	-0.859981	0.698599	1.57717	-0.255213	-0.592892	-1.18042	0.708129	-0.329954	-0.174164
A0A0H2XE54	1.12766	0.236271	0.00261308	-0.287758	-1.79574	-1.18103	0.281494	0.16858	0.252518
Q2FF31	0.319321	-0.332759	-0.910392	-1.02124	-0.872813	-1.18587	1.13684	1.53245	1.93596
A0A0H2XJ58	-0.059234	-0.310287	0.0741284	-0.541246	-1.56301	-1.19389	1.03131	0.91489	1.28264
A0A0H2XF11	0.41465	2.18213	-0.657664	-0.983155	-0.310486	-1.19519	-0.503725	0.045005	-0.239641
A0A0H2XKC1	1.93496	-0.404471	-0.0404338	-0.968072	-0.644868	-1.19666	-0.0152779	-0.416228	-0.500554
A0A0H2XHK4	0.0367863	2.35153	0.310019	-1.54797	-0.987669	-1.197	-0.0761951	-0.089598	0.138992
Q2FG84	-0.95073	0.622016	0.499563	0.2141	-1.40454	-1.20052	0.826448	0.911258	0.485328
A0A0H2XK83	0.0572022	-0.163754	-0.761196	0.0079582	-0.497996	-1.20394	0.424783	1.02045	0.729005
Q2FEX4	1.02935	1.40225	-1.10214	-1.65394	-1.21946	-1.20601	0.218079	0.621176	1.12491
A0A0H2XJ11	-0.0989793	0.548804	0.810847	0.911803	-1.30526	-1.21457	-0.0898995	0.071347	-0.0498784
Q2FES9	0.838471	1.69346	-0.22095	-1.17841	-1.11445	-1.21466	-0.428009	-0.276611	0.213969
A0A0H2XGX1	1.18369	0.547658	0.257723	-0.6169	-1.15867	-1.21521	0.0283493	-0.17321	-0.775558
Q2FJJ6	1.51658	1.3855	-0.418892	-1.17103	-1.36136	-1.21583	-0.20983	-0.301701	-0.194517
A0A0H2XKB6	1.14925	1.84588	0.693492	-0.676	-0.822335	-1.21895	-0.420658	-0.922501	-1.33111
A0A0H2XFS5	-0.552338	-0.909488	-0.0055265	-0.611036	-0.710106	-1.21898	1.16659	0.971825	1.09272
A0A0H2XEC4	-0.242287	-0.298596	0.235788	1.55418	0.143415	-1.2278	-0.578028	-0.428921	0.756155
A0A0H2XH88	1.21894	-0.091486	-0.0328295	-0.545649	-0.697053	-1.22853	-0.395555	-0.0978294	-0.156737
A0A0H2XER0	-1.1735	-0.774285	0.519489	1.13405	0.221556	-1.23211	0.329996	0.727817	-0.17288
Q2FE72	0.493794	0.098913	0.293758	0.749447	-1.19693	-1.23866	-0.572902	-0.00556508	0.541408
A0A0H2XJX2	1.312	0.172686	0.363828	-0.177371	-0.543204	-1.24449	0.203631	-0.723948	-0.283352
A0A0H2XK09	1.18762	1.21998	-0.764481	-0.512807	-0.792146	-1.24856	-0.513435	-0.0295125	0.158532
A0A0H2XH14	-1.27663	0.494607	0.638089	-0.35278	-0.605959	-1.25296	1.59253	1.1177	-0.234969
A0A0H2XI23	-0.00548486	-0.0417249	0.160161	-0.0774674	-0.951029	-1.25639	-0.0717551	0.545919	0.680741
A0A0H2XHH4	1.73886	-0.592024	-0.217661	0.177911	-0.733788	-1.2635	-0.0648376	0.0553078	-0.242009
A0A0H2XGR5	-1.16784	0.42948	1.40514	0.708269	-0.674673	-1.26569	-0.0812363	0.0783531	-0.143845
A0A0H2XFW0	-0.118344	0.361263	-0.515448	-0.642034	-1.67249	-1.26789	0.910292	1.14501	1.46194
A0A0H2XG72	-0.8869	-0.897974	0.464032	-0.851927	-0.640318	-1.26833	1.49974	1.33954	0.667422
Q2FI05	1.72199	1.08235	-0.16852	-0.206623	-1.11045	-1.29714	-0.231262	-0.264019	-0.414581
A0A0H2XJ89	-0.870514	-1.03623	-0.00347567	-1.35522	-0.0346685	-1.29798	1.81514	1.6954	1.06512
A0A0H2XFS1	0.295057	0.071185	-1.06781	-1.20397	-1.43291	-1.31256	1.26879	1.26142	1.2393
Q2FII2	1.72591	-0.364262	-0.427594	-1.05322	-0.633214	-1.31612	0.329068	0.213978	0.417109
Q2FE81	0.925812	-0.377895	-1.17278	-1.62508	-0.858044	-1.32306	1.2981	1.11533	1.30488
A0A0H2XFU8	1.41172	0.455315	0.331807	0.305732	-0.333174	-1.32551	-0.911018	0.252392	-0.690901
A0A0H2XDX3	1.75726	-0.670679	-0.1193	-0.122131	-1.14771	-1.33648	0.0752164	-0.00925408	0.0279442
A0A0H2XIX6	0.370627	1.10523	0.198406	-1.03237	-2.10635	-1.3377	0.439985	0.51539	0.810084
A0A0H2XEC3	0.670959	1.13918	-0.54561	-1.09775	-1.37438	-1.33777	0.281416	0.366824	0.904884
A0A0H2XI41	-0.301587	-0.723243	1.22791	0.251384	-1.66147	-1.35326	-0.0567626	0.158817	0.498754
A0A0H2XEI1	-0.605431	0.325846	-0.515376	-0.673705	-1.02634	-1.35927	1.30983	0.823381	0.591857
A0A0H2XE63	0.776539	-0.225072	0.421451	0.252243	-0.269639	-1.37395	-0.158831	-0.454988	-0.599845
A0A0H2XID9	0.835268	1.33627	-0.996945	-1.56171	-0.863433	-1.37537	1.18001	-0.173858	0.00314882
A0A0H2XEV3	1.51705	0.091345	0.154546	-0.685789	-0.825652	-1.37988	-0.323559	-0.266428	-0.829994
Q2FFV6	-0.668783	0.459695	1.47725	0.376445	-1.51561	-1.41139	-0.225035	-0.262844	0.0269977
A0A0H2XE18	0.234963	0.661148	0.831233	-0.762371	-0.622373	-1.42395	-0.154776	-0.680619	0.797214
A0A0H2XHX2	-0.986816	-0.750493	0.482407	0.979105	1.17942	-1.42461	1.32713	0.169905	-0.813455
Q2FI72	0.132455	0.603676	0.786041	-0.257589	-2.21432	-1.44187	0.768487	0.410695	0.696926
A0A0H2XIJ2	0.272653	-0.294005	0.428438	-0.19138	-0.842989	-1.44727	0.431404	0.00772712	0.108885
A0A0H2XIX1	-1.0669	-0.88725	0.774219	-0.0592	0.580013	-1.4576	0.759577	1.03891	0.648894
A0A0H2XK03	-0.0730218	1.03705	-0.340198	-1.34062	-1.21898	-1.46113	0.931397	1.34976	1.17254
A0A0H2XHU9	0.2045	1.03991	0.980079	-0.566123	-1.20088	-1.46669	-0.433441	-0.344263	0.127995
A0A0H2XHP5	1.03392	1.0548	0.348884	-1.33344	-1.01566	-1.47108	0.0462804	-0.0688659	0.46939
A0A0H2XJK3	1.31254	0.867252	0.430774	-1.14276	-1.41948	-1.48074	-0.158168	-0.250597	-0.201454
Q2FHN8	-0.188348	0.217074	0.0343288	0.000877562	-1.12962	-1.48509	0.169528	0.493109	0.603649
Q2FF18	-0.0861933	-0.538593	-0.56819	-0.494168	0.0950053	-1.48797	1.35526	1.30845	1.38198
A0A0H2XE09	0.152357	-0.567677	-1.01035	-0.766424	-0.995489	-1.48849	1.47416	1.32817	1.42985
A0A0H2XFD5	0.268539	1.03752	-0.825308	-1.34531	-0.60708	-1.49605	0.405625	0.27775	0.710005
A0A0H2XF54	0.128043	2.25465	-0.12049	-1.21934	-1.26715	-1.49949	0.708826	0.34438	0.0483276
A0A0H2XHA9	0.736827	0.636413	-0.273815	-0.687912	-2.0153	-1.50484	0.512106	0.87405	0.857388
A0A0H2XH89	1.37225	0.553402	0.19298	-0.581549	-0.44	-1.52264	-0.107905	-0.826404	-0.553258
Q2FHP0	0.303119	1.09358	1.17851	-0.0137208	-1.27212	-1.5235	-1.12835	-0.770293	-0.175296
A0A0H2XHJ1	0.375778	-0.267112	1.43009	0.00690746	-1.80738	-1.52695	-0.17704	0.144174	0.0673304
A0A0H2XHH5	1.04587	-0.547073	-0.405468	-0.408833	-0.821493	-1.54097	0.364328	0.629124	0.364446
A0A0H2XGZ9	1.48108	1.63491	-0.542408	-0.936371	-1.2128	-1.55006	-0.111323	-0.0728893	-0.363039
A0A0H2XHM9	1.48764	0.685797	-0.814371	-0.757924	-0.294346	-1.56154	0.429001	0.391337	-0.397635
A0A0H2XGT0	0.774672	1.81474	-0.401679	-1.63051	-1.55369	-1.59177	0.254376	0.320273	0.441391
Q2FIC6	0.69284	-1.40943	-0.565503	-0.320543	-0.251298	-1.59183	0.947718	1.13192	0.822882
Q2FFA2	1.48901	0.482972	0.573537	0.425169	0.177575	-1.61665	-0.542123	-0.434819	-0.97318
A0A0H2XFM0	-0.312755	-0.029624	-0.0581977	-1.18877	-1.67675	-1.62022	1.4359	1.38269	1.36734
A0A0H2XEA1	1.64864	-0.451155	-0.566764	-1.36502	-0.701226	-1.62151	0.631013	0.597828	0.606461
Q2FJB6	0.607035	1.97844	0.370909	-1.51982	-1.01647	-1.62722	-0.429314	-0.328742	-0.0665085
A0A0H2XHF6	1.28545	-0.643622	0.179916	-1.60039	-0.169192	-1.63684	0.345024	0.419079	0.232456
Q2FE19	0.57513	-0.505322	-0.17989	0.480245	-0.628776	-1.63868	0.320985	-0.144923	0.758193
A0A0H2XKF5	0.536002	0.336268	0.531291	-0.30644	-0.339358	-1.64295	0.194213	-0.037835	-0.555051
A0A0H2XDJ1	-0.848795	-0.174642	-0.691935	-0.970298	-0.729063	-1.69762	1.90727	1.98973	1.65504
A0A0H2XG61	-0.633844	0.422273	0.339385	-0.272064	-0.588307	-1.69935	0.567904	0.571099	0.411343
Q2FH41	1.63768	0.0508557	0.074929	-1.72929	-0.780287	-1.72742	0.297639	-0.0481933	0.000337125
Q2FJB5	0.0620589	1.47373	-0.0573917	-2.00806	-1.69922	-1.74398	0.792667	0.765552	0.877491
A0A0H2XGU3	0.507463	0.543726	-0.722885	-1.4006	-1.46198	-1.74822	0.94039	1.13838	1.09787
A0A0H2XGW7	-1.01838	0.0221002	-0.424103	-1.09505	-0.742175	-1.77518	1.64343	1.72493	1.27551
Q2FGE4	0.11643	0.871316	0.893462	-0.96816	-1.9714	-1.81827	0.183553	0.409202	0.7324
Q2FGE3	0.0406941	0.729814	1.2622	-0.947875	-1.80886	-1.82289	0.194925	0.0695516	0.265281
Q2FGE1	-1.39877	1.07184	0.672226	-0.929461	-0.705404	-1.8613	0.853938	0.813184	1.08883
A0A0H2XG84	0.027628	0.0393175	1.18399	0.017189	-1.62234	-1.92103	0.475969	0.311716	-0.197325
A0A0H2XHW2	1.48504	-0.263235	-0.00111313	0.130339	-1.25191	-1.94624	0.405193	0.569327	0.105937
A0A0H2XFR7	-0.623066	0.733627	1.19756	-1.13967	-1.54773	-1.94692	0.707463	0.430171	0.576666
Q2FF95	0.955419	1.19728	0.858022	-1.42721	-1.6551	-2.05328	0.00402527	-0.291564	-0.0439441
A0A0H2XEF4	0.546182	0.945782	0.64078	-0.986459	-1.81072	-2.05987	0.378946	0.290323	-0.0905126
A0A0H2XFT9	0.397845	-0.474586	0.00713343	-0.0482196	-1.02982	-2.14117	0.949841	1.03082	0.656042
A0A0H2XHM2	0.212726	0.615063	-0.0621873	-0.670461	-1.92826	-2.18949	0.456667	0.272387	0.626373
Q2FF94	0.471875	1.5948	1.19474	-1.16896	-1.35784	-2.21002	-0.445374	-0.473837	-0.1669
Q2FJB8	0.255493	1.8291	0.56219	-1.49365	-1.64003	-2.24685	0.159607	0.0941051	0.36378
A0A0H2XF36	0.969714	0.766588	0.284231	-0.881593	-1.47105	-2.29761	0.22438	-0.155116	0.210419

## Sheet: S9
Protein ID	protein name	LFQ intensity - control	LFQ intensity - 5 min	LFQ intensity - 1 h	LFQ intensity - 2 h	LFQ intensity - 3 h	LFQ intensity - 4 h	LFQ intensity - Exit phase + 5 min	LFQ intensity - Exit phase + 30 min	LFQ intensity - Exit phase + 1 h
RelA/SpoT group
A0A0H2XFH6	RelA/SpoT domain-containing protein	-1.57431	0.460066	0.0116062	-0.0711726	1.58746	1.45785	-0.0530745	-0.136575	-0.337744
Toxin-anti-toxin group
A0A0H2XE84	NTP pyrophosphohydrolase MazG-like domain-containing protein	-0.258538	1.14987	1.51524	-0.041004	0.598746	-0.090742	-1.03725	-1.1054	-1.25652
Q2FF56	Endoribonuclease MazF (EC 3.1.-.-) (Toxin MazF) (mRNA interferase MazF)	0.691305	0.904768	1.10905	0.096101	-0.685586	-0.331701	-1.6368	-1.13058	-0.46412
Q2FIM5	ATP-dependent Clp protease proteolytic subunit (EC 3.4.21.92) (Endopeptidase Clp)	0.276811	0.768711	0.472704	-1.4345	-1.29487	-0.489356	0.357721	-0.147242	-0.140192
Q2FDV8	ATP-dependent Clp protease ATP-binding subunit ClpL	1.94926	0.967043	-0.492057	-0.764428	-0.420536	-0.63566	-0.375109	-0.497773	-0.633107
Cell wall biogenesis group
A0A0H2XI01	N-acetylmuramoyl-L-alanine amidase domain protein	0.219928	0.566143	0.0569314	0.243909	0.935992	1.22104	-0.655189	-1.28476	-1.43404
A0A0H2XHE4	Cell wall-active antibiotics response LiaF-like C-terminal domain-containing protein	-1.05345	-0.751383	0.364373	1.52214	2.05821	1.13968	-0.177682	-0.619472	-0.819063
Q2FJH7	N-acetylmuramoyl-L-alanine amidase sle1 (EC 3.5.1.28)	0.543783	-0.339899	-0.349562	0.396301	1.05255	0.680423	-0.654267	-0.682988	-1.27349
A0A0H2XHA3	N-acetylmuramoyl-L-alanine amidase (EC 3.5.1.28)	0.904735	0.674613	-0.47568	-0.391456	-0.0359113	-0.0662541	-0.846509	-0.662857	-0.828913
A0A0H2XHF9	Putative cell wall enzyme EbsB	0.104476	1.08855	1.10246	-0.317822	0.0822953	-0.0759371	-1.3904	-1.21553	-0.75512
Q2FG95	Probable cell wall amidase LytH (EC 3.5.1.-)	0.262526	0.001214	-0.669249	-0.55658	-0.425046	-0.583579	0.260247	0.405585	0.233392
Transport and binding proteins group
A0A0H2XE61	ABC transporter, ATP-binding protein	-0.543322	1.16473	0.0728693	0.544904	1.21093	2.03257	-1.07354	-0.960469	-0.836677
A0A0H2XGR6	Molybdenum ABC transporter, ATP-binding protein ModC (EC 3.6.3.29)	0.257682	-0.582997	-1.14128	-1.00209	0.115004	0.419884	0.8361	1.02535	0.249434
A0A0H2XFC0	ABC transporter, ATP-binding protein, MsbA family	-0.957441	-0.886359	-0.218972	-0.330356	1.43783	0.405144	-0.016935	0.682021	0.00698838
A0A0H2XKC5	ABC transporter, ATP-binding protein	-1.28406	-0.019632	-0.167368	1.48498	1.09678	0.366301	-0.140181	0.172078	0.0127633
A0A0H2XFZ7	Putative ABC transporter protein EcsB	-1.41837	-1.24325	0.024284	0.315609	0.432652	0.342899	0.669417	0.93554	0.959103
A0A0H2XIJ5	Oligopeptide ABC transporter, substrate-binding protein	1.68042	-0.362703	-0.375265	-1.15036	0.641937	0.301299	-0.550349	-0.508005	-0.418516
A0A0H2XIC1	Amino acid ABC transporter, ATP-binding protein	1.1998	-0.165095	-0.76627	-0.565308	-0.149524	0.230592	-0.145031	-0.0468385	-0.051854
Q2FJ01	Teichoic acids export ATP-binding protein TagH (EC 7.5.2.4)	-1.36539	-0.782801	-0.66746	-0.375587	0.485325	0.0554152	1.18076	1.23551	1.06333
A0A0H2XGZ3	Formate/nitrite transporter family protein	-0.770259	-2.48949	-0.540252	-0.0817314	1.03804	0.036049	1.19785	1.34591	0.809212
A0A0H2XHV2	Glycine betaine transporter opuD	-1.25537	-1.1755	-0.713446	0.760402	0.557644	-0.00186244	1.18922	1.29105	0.763222
A0A0H2XJ10	Oligopeptide ABC transporter, ATP-binding protein	1.89848	-0.186717	-0.826904	-1.63613	0.496448	-0.0332598	0.0621517	0.00706179	-0.580723
A0A0H2XJ57	Oligopeptide ABC transporter, ATP-binding protein	1.69691	-0.75049	-0.571081	-1.3324	0.873828	-0.193361	-0.278057	-0.0191262	-0.66527
A0A0H2XK42	Amino acid ABC transporter, amino acid-binding protein	-0.794781	-1.08438	-0.369451	0.0310893	0.115426	-0.206127	1.03875	1.21869	0.918778
A0A0H2XGI4	ABC transporter, ATP-binding protein	1.1132	-0.0982965	-0.454876	-0.525112	-0.292295	-0.228278	-0.195681	-0.314635	-0.194229
A0A0H2XIQ0	Glycine betaine/carnitine/choline ABC transporter (EC 3.6.3.32)	0.74545	-0.622165	-1.187	0.351428	-0.0105248	-0.356954	0.825492	0.680783	0.808349
A0A0H2XFK9	Putative cobalt ABC transporter, ATP-binding protein	0.992569	0.638451	0.100326	0.39618	0.652794	-0.448872	-0.555329	-0.25127	-1.38184
A0A0H2XHM3	Glycine betaine/carnitine/choline ABC transporter ATP-binding protein (EC 3.6.3.32)	1.76232	0.593458	-0.187884	-0.62005	-0.120945	-0.509936	-0.108312	-0.696825	-0.916133
A0A0H2XHT0	ABC transporter, ATP-binding protein	1.22708	-1.28906	-0.354042	-0.839926	-0.110443	-0.708486	0.294471	0.281217	0.356265
A0A0H2XFY2	ABC transporter, ATP-binding protein	1.00471	0.148022	0.422818	-0.276408	-0.65044	-0.751962	-0.451319	-0.083244	-0.0932057
A0A0H2XIB6	ABC transporter, ATP-binding protein	1.19571	0.691722	0.631719	-0.0992631	-0.758233	-0.774325	-0.750126	-0.752535	-0.988796
A0A0H2XI48	ABC transporter, substrate-binding protein	0.90683	-0.803028	-1.38944	-1.00563	-0.460874	-1.0305	1.24556	1.20312	1.19754
Q2FEB0	Probable nitrate transporter NarT	-0.208159	-0.724129	-0.942427	-1.26071	-0.79261	-1.03176	1.81566	1.8149	1.47462
A0A0H2XJV3	ABC transporter, ATP-binding protein	-1.49779	0.881424	0.958287	0.226622	-0.066523	-1.08107	0.482395	0.255616	-0.547994
A0A0H2XH88	ABC transporter, ATP-binding protein	1.21894	-0.091486	-0.0328295	-0.545649	-0.697053	-1.22853	-0.395555	-0.0978294	-0.156737
A0A0H2XG72	D-serine/D-alanine/glycine transporter	-0.8869	-0.897974	0.464032	-0.851927	-0.640318	-1.26833	1.49974	1.33954	0.667422
A0A0H2XHM2	ABC transporter, ATP-binding protein	0.212726	0.615063	-0.0621873	-0.670461	-1.92826	-2.18949	0.456667	0.272387	0.626373
Regulators and transcription factors
A0A0H2XFF6	Global transcriptional regulator Spx	-0.835238	0.229109	0.632592	1.14354	1.38395	2.11294	-0.72207	-0.920139	-1.0248
Q2FHZ0	DNA-directed RNA polymerase subunit epsilon (RNAP epsilon subunit) (EC 2.7.7.6) (RNA polymerase epsilon subunit) (Transcriptase subunit epsilon)	-1.42266	-0.755418	0.0140882	-0.259348	1.40497	1.63377	0.941406	0.949298	-0.371419
A0A0H2XK63	Nitrite reductase transcriptional regulator NirR	-0.609172	0.33522	1.26735	0.273141	-0.0574048	1.44764	-0.209761	-0.617529	-1.68907
A0A0H2XGJ9	Putative transcriptional regulator	-1.78631	-0.734187	0.487485	0.742922	1.20724	1.25678	0.631791	0.555083	0.411279
A0A0H2XES5	Transcriptional regulator, MarR family	-0.936723	-0.579145	1.42674	0.484694	0.926839	1.13291	-0.974417	-0.433442	-0.687018
A0A0H2XHQ6	Ferric uptake regulation protein	0.34562	-0.398921	0.494472	1.88194	-1.37096	1.06921	-0.341502	0.00303046	-0.517011
A0A0H2XIZ5	Putative phage transcriptional regulator	-1.2399	-0.845384	-0.490247	0.731582	1.98061	0.963234	0.883169	0.776716	0.356607
A0A0H2XJB0	Transcriptional regulator, AraC family	-0.238804	0.777258	0.281398	0.196998	-0.192919	0.930461	-1.06995	-0.909934	-0.021228
Q2FG20	Septation ring formation regulator EzrA	-0.883705	-0.481503	0.953324	1.42754	0.0458899	0.750527	-0.297803	-0.351997	-0.31139
A0A0H2XJU8	Lytic regulatory protein	-1.14621	-0.921244	-0.693967	0.58913	1.66508	0.748065	0.14657	0.501362	0.547683
Q2FEA6	Oxygen regulatory protein NreC (Nitrogen regulation protein C)	-0.460156	0.802751	1.15941	0.755124	-0.281988	0.644213	-0.994697	-1.01415	-0.880752
A0A0H2XGW2	Transcription regulatory protein	-1.4286	-0.720168	0.0504619	0.834993	1.05704	0.59866	0.463629	0.356193	0.425804
A0A0H2XH49	Phi77 ORF026-like protein, putative phage transcriptional activator	-0.904443	-0.75726	-1.84797	0.756361	1.46009	0.586279	-0.150749	0.913019	1.00859
A0A0H2XI31	Transcriptional regulator, TetR family	-1.41125	0.440966	0.588788	0.312186	0.646942	0.53175	-0.806971	-0.356287	0.457333
Q2FGG0	Putative pyruvate, phosphate dikinase regulatory protein (PPDK regulatory protein) (EC 2.7.11.32) (EC 2.7.4.27)	0.468445	0.941125	0.921212	0.327315	-0.119764	0.42629	-1.36733	-1.39824	-0.627132
Q2FIX0	Probable transcriptional regulatory protein SAUSA300_0655	0.449372	0.604073	1.44242	0.633791	-0.0889407	0.361037	-1.333	-1.61772	-1.23191
A0A0H2XH20	Protein from nitrogen regulatory protein P-II (GLNB) family	1.12641	0.60255	0.241388	-0.278328	-0.403456	0.343767	-0.855367	-1.03913	-0.573033
A0A0H2XDE4	HTH-type transcriptional regulator MgrA	-0.571979	-1.57706	-0.043085	-0.17642	0.231401	0.205952	0.661267	0.740767	0.481314
A0A0H2XI88	Transcriptional regulator, LysR family	0.237144	1.23636	0.494029	-0.0350339	0.0375537	0.165114	-1.35327	-0.628684	-0.835224
A0A0H2XDN5	Copper-sensing transcriptional repressor CsoR	0.709552	0.198178	-1.46528	-0.7431	0.441887	0.0890317	-0.307617	-0.428446	0.0551268
Q2FK09	Transcriptional regulatory protein LytR (Sensory transduction protein LytR)	1.23083	-0.948531	-0.748873	-0.962089	0.830422	-0.033511	-0.637156	-0.0260443	0.0823111
Q2FEB2	HTH-type transcriptional regulator SarZ (Staphylococcal accessory regulator Z)	0.423284	-0.989417	-1.20118	-1.29975	0.524189	-0.0343908	0.972042	0.888283	0.828499
Q2FIX1	HTH-type transcriptional regulator SarX (Staphylococcal accessory regulator X)	-0.0512768	0.629063	-0.255783	-0.0768672	-0.153373	-0.0375784	0.612048	-0.15999	-0.290626
A0A0H2XJ48	Rrf2 family transcriptional regulator	-0.687195	1.50212	1.14322	-0.0963243	-0.375098	-0.0573307	-0.862787	-0.609997	-0.666617
A0A0H2XGJ5	Transcriptional regulator	0.712603	1.05627	1.30112	0.218851	-0.151355	-0.058831	-1.09622	-1.24386	-1.8307
A0A0H2XGT2	Transcriptional regulator, Fur family	0.679158	1.13291	0.743529	-0.0841152	-0.555655	-0.0697774	-1.46747	-0.713307	-0.904597
A0A0H2XJN3	Glycolytic operon regulator	1.49912	0.353804	-0.469391	0.1089	-0.108976	-0.0806932	-0.237687	-0.365081	-0.423408
Q2FKN8	Transcriptional regulatory protein WalR	0.68893	0.804934	0.460863	-0.0542012	-0.461797	-0.094398	-1.30076	-1.13561	-0.101338
Q2FHQ9	Transcriptional regulator MraZ	0.784188	1.07933	0.846857	0.238656	0.576239	-0.122958	-0.792728	-1.71663	-1.7149
A0A0H2XHE3	Transcriptional regulator, MerR family	0.0666343	0.105597	-0.366493	-0.410855	0.380381	-0.172205	0.644999	-0.159556	0.316904
A0A0H2XFZ6	Transcriptional regulator	0.956778	0.861345	0.472613	0.39194	-0.385422	-0.178263	-0.458402	-0.949525	-1.58625
Q2FEA5	Oxygen sensor histidine kinase NreB (EC 2.7.13.3) (Nitrogen regulation protein B)	0.727306	0.347818	0.392035	-0.459966	-0.405282	-0.183855	-0.500404	-0.721627	0.135094
A0A0H2XH10	Transcriptional regulator, TetR family	-0.221084	-0.181566	-0.41749	-1.30786	-0.501376	-0.209297	1.12394	1.04966	1.43075
A0A0H2XG09	Transcriptional regulator, GntR family	0.910757	1.38454	0.791112	-0.32062	-0.317517	-0.282713	-1.22508	-1.35276	-0.795656
A0A0H2XFR6	GntR family regulatory protein	-0.162186	0.922227	1.58466	0.326444	0.0444738	-0.341323	-1.13679	-1.30041	-1.48676
A0A0H2XHV1	Bacterial transcription activator effector binding domain-containing protein	0.364394	1.97527	0.476202	-0.365203	-0.163107	-0.390905	-1.19155	-0.945865	-0.426332
A0A0H2XFP7	Transcriptional regulator, MarR family	1.19607	0.216405	0.337806	-1.48536	-0.930442	-0.425314	0.078914	-0.416927	0.06037
A0A0H2XG94	Transcriptional regulator, PadR family	1.12693	-0.874791	-0.277345	-0.688702	-0.201641	-0.464734	0.1387	-0.264647	0.279591
A0A0H2XEA4	Biofilm operon icaADBC HTH-type negative transcriptional regulator IcaR (Intercellular adhesion protein R)	0.374192	1.26954	0.201436	0.51354	0.202156	-0.47107	-1.28278	-0.520201	-0.920384
A0A0H2XGJ6	Phosphosugar-binding transcriptional regulator, RpiR family	0.687022	-0.494831	-0.0121882	0.506401	-0.275745	-0.476597	-0.2882	0.308603	0.118008
A0A0H2XI75	Transcriptional regulator, LysR family	0.861674	0.259347	-0.667534	-0.743584	-0.963101	-0.504508	-0.174079	0.207998	-0.0730451
A0A0H2XFK7	Transcriptional regulator, MarR family	0.903041	0.117253	0.869108	-0.0451524	0.270207	-0.527905	-1.33078	-0.262684	-0.859198
A0A0H2XEI4	Transcription termination/antitermination protein NusG	0.719095	0.496379	0.114938	-0.792879	-1.76065	-0.579096	0.0840979	-0.0235412	0.218596
A0A0H2XHE8	MutT/nudix family protein (EC 3.6.1.13)	1.61805	0.365652	-0.312754	-1.02362	-1.45814	-0.74831	-0.037487	-0.12755	-0.0838634
Q2FIY0	Response regulator protein GraR (Glycopeptide resistance-associated protein R)	1.44427	0.407365	0.090233	-1.36709	-0.4727	-0.789745	0.165014	-0.0102086	-1.14357
A0A0H2XFX7	HTH-type transcriptional regulator rot (Repressor of toxins)	1.3736	0.692351	0.0375528	-1.20868	-1.07591	-0.801936	-0.166664	-0.0221094	-0.123496
A0A0H2XH08	Accessory gene regulator protein A	1.26183	0.429053	0.607167	0.930385	0.111894	-0.806455	-0.574434	-0.588821	-1.7196
A0A0H2XG68	Phi77 ORF011-like protein, phage transcriptional repressor	0.570067	-0.0630385	1.31635	1.10073	0.407777	-0.875253	-1.05946	-1.43917	-1.42354
Q2FEJ8	HTH-type transcriptional regulator SarR (Staphylococcal accessory regulator R)	0.853025	-1.18884	-0.858784	-1.13815	-0.298941	-0.889498	1.23028	0.973988	0.901884
A0A0H2XID1	Putative transcriptional regulator	-0.71237	1.29437	-0.385735	-1.46603	-0.683589	-0.903676	0.533996	0.769532	0.399507
A0A0H2XFT0	HTH-type transcriptional regulator	0.495721	1.14795	1.3764	-0.662723	-0.266635	-0.956643	-1.12928	-1.2596	-0.514632
Q2FFM2	Regulatory protein RecX	0.440023	1.34075	0.702913	-0.778811	-0.815251	-0.970279	-0.299222	-0.703291	-0.582462
A0A0H2XI00	Alkaline phosphatase synthesis transcriptional regulatory protein PhoP	0.367647	2.20346	0.161311	-0.361299	-0.653079	-0.988424	-0.698361	-0.487201	-0.794737
A0A0H2XHV0	Transcriptional regulator, MarR family	-0.423157	0.270899	0.515728	-0.341717	-0.346007	-1.02201	-0.757267	0.0243679	0.798338
Q2FGK9	Transcription antitermination protein NusB (Antitermination factor NusB)	0.53765	0.769253	0.372524	-0.5901	-1.93547	-1.05251	0.126398	0.133048	0.454596
A0A0H2XDW4	Transcriptional regulator TcaR	-0.389002	1.18849	0.848145	-0.768218	-0.491908	-1.07523	0.00312724	0.00764382	0.192279
Q2FH23	Response regulator ArlR	1.30054	0.843526	-0.304129	-0.443546	-0.129865	-1.09811	-0.93044	-0.575312	-0.195014
A0A0H2XE63	Putative transcriptional regulator	0.776539	-0.225072	0.421451	0.252243	-0.269639	-1.37395	-0.158831	-0.454988	-0.599845
A0A0H2XHP5	DNA-binding response regulator	1.03392	1.0548	0.348884	-1.33344	-1.01566	-1.47108	0.0462804	-0.0688659	0.46939
A0A0H2XFD5	Transcriptional regulator, LysR family domain protein	0.268539	1.03752	-0.825308	-1.34531	-0.60708	-1.49605	0.405625	0.27775	0.710005
Q2FHP0	Bifunctional protein PyrR [Includes: Pyrimidine operon regulatory protein; Uracil phosphoribosyltransferase (UPRTase) (EC 2.4.2.9)]	0.303119	1.09358	1.17851	-0.0137208	-1.27212	-1.5235	-1.12835	-0.770293	-0.175296
Q2FGE1	Heat-inducible transcription repressor HrcA	-1.39877	1.07184	0.672226	-0.929461	-0.705404	-1.8613	0.853938	0.813184	1.08883
A0A0H2XG84	Transcriptional repressor, ArsR family	0.027628	0.0393175	1.18399	0.017189	-1.62234	-1.92103	0.475969	0.311716	-0.197325
Q2FJB8	Transcriptional regulator CtsR	0.255493	1.8291	0.56219	-1.49365	-1.64003	-2.24685	0.159607	0.0941051	0.36378
phage related proteins
A0A0H2XHI4	Phage protein	-0.776568	-0.686458	-0.271358	-0.407694	1.71418	1.15313	1.56888	0.168047	-1.08097
A0A0H2XHD8	Phage integrase family protein	-0.957071	0.242004	-0.510244	0.389347	1.24286	0.787607	-0.053069	-0.457501	-0.127401
A0A0H2XJ00	Conserved hypothetical phage protein	-1.31697	-1.03641	-0.201246	0.842476	1.68481	0.738789	1.05566	0.741795	0.464239
A0A0H2XFK3	Phi77 ORF014-like protein, phage anti-repressor protein	-1.44748	-0.908788	-0.0248925	0.842412	1.72085	0.731821	1.01524	0.633372	0.260836
A0A0H2XGX3	Putative phage-related DNA recombination protein	-1.44354	-0.983136	-0.320787	0.617928	1.41561	0.552105	1.21752	0.925999	0.555677
A0A0H2XIJ7	Conserved hypothetical phage protein	-0.993803	-1.28146	-0.820779	0.393482	1.00719	0.408459	1.61686	1.32995	0.898653
A0A0H2XK94	Conserved hypothetical phage protein	-1.20747	-0.912024	-1.17309	0.960176	1.52687	0.34978	1.42143	0.833579	0.675376
A0A0H2XIX9	Phage protein	1.0763	1.25116	-0.336733	-0.537227	-0.149741	0.225262	-1.01325	-0.352004	-1.23863
A0A0H2XE07	Phage protein	-0.133658	2.74691	0.442826	-0.0595872	0.178833	0.155286	-0.0747387	-0.861564	-0.633887
A0A0H2XJ51	Phage capsid protein	-1.34889	-1.05915	-0.422222	0.117647	0.249212	0.118635	1.68366	1.44082	1.4046
A0A0H2XG38	Phage protein	-0.261208	-0.8881	-0.557036	-0.486137	-0.216394	-0.0001925	1.63571	1.67943	0.873587
A0A0H2XH27	Phage protein	1.43023	1.64921	-0.295589	-1.37463	-0.0676628	-0.0971988	-0.613384	-0.0686123	-1.531
A0A0H2XF74	Putative phage infection protein	-0.363367	-1.22949	-0.573371	0.714062	0.1702	-0.173826	0.419926	0.220702	0.356333
A0A0H2XI35	Phage protein	0.968658	1.34361	0.217571	-0.160458	-0.864147	-0.302495	-0.574543	-0.984945	-1.1147
A0A0H2XG68	Phi77 ORF011-like protein, phage transcriptional repressor	0.570067	-0.0630385	1.31635	1.10073	0.407777	-0.875253	-1.05946	-1.43917	-1.42354
A0A0H2XK67	Phage protein	0.39925	0.33663	0.415007	-0.375144	1.03442	-0.897326	-0.66497	-0.651143	-0.647333
A0A0H2XDH5	Phi77 ORF020-like protein, phage major tail protein	-0.413808	-0.547637	-1.04971	-1.28709	-0.875453	-1.1076	1.58205	1.82384	2.05268
A0A0H2XJ11	Phage protein	-0.0989793	0.548804	0.810847	0.911803	-1.30526	-1.21457	-0.0898995	0.071347	-0.0498784
A0A0H2XJK3	Conserved hypothetical phage protein	1.31254	0.867252	0.430774	-1.14276	-1.41948	-1.48074	-0.158168	-0.250597	-0.201454

## Sheet: S10
Protein IDs	Protein name	Protein description	Gene Names	.-LOG(P-value)	Difference	Peptides	Razor + unique peptides	Unique peptides	Sequence coverage [%]	Unique + razor sequence coverage [%]	Unique sequence coverage [%]	Mol. weight [kDa]	Q-value	Score	Intensity
A0A0H2XDF9	A0A0H2XDF9	Type VII secretion system extracellular protein D (Ess extracellular protein D)	esxD SAUSA300_0287	3.30174	-3.08841	3	3	3	28.6	28.6	28.6	11.415	0	10.325	153780000
A0A0H2XFI6	A0A0H2XFI6	Type VII secretion system protein EsaE	SAUSA300_0286	5.28453	-4.65212	7	7	7	40.6	40.6	40.6	26.411	0	189.54	306990000
A0A0H2XFP1	A0A0H2XFP1	Type VII secretion system accessory factor EsaA	esaA SAUSA300_0279	5.38498	-4.54984	33	33	33	41.2	41.2	41.2	114.82	0	323.31	3542400000
A0A0H2XG66	A0A0H2XG66	Type VII secretion system protein EssB	essB SAUSA300_0282	3.9416	-2.44495	7	7	7	22.5	22.5	22.5	52.023	0	130.83	607760000
A0A0H2XHV5	A0A0H2XHV5	6-phospho-N-acetylmuramidase (EC 3.2.1.-) (MurNAc 6P-GlcNAc glycosyl hydrolase) (MurNAc-6P glycosidase)	mupG SAUSA300_0192 NRS_202	0.158238	0.254035	2	2	2	6.6	6.6	6.6	40.36	0	2.7632	24360000
A0A0H2XI17	A0A0H2XI17	Fe-S protein maturation auxiliary factor SufT (Fe-S protein maturation accessory factor SufT) (Iron-sulfur cluster assembly factor SufT)	sufT SAUSA300_0875	1.36398	-1.94566	1	1	1	27.3	27.3	27.3	9.6522	0	186.67	583160000
A0A0H2XI99	A0A0H2XI99	Type VII secretion system extracellular protein A (Ess extracellular protein A)	esxA SAUSA300_0278	3.80001	-3.9911	8	8	8	89.7	89.7	89.7	11.036	0	323.31	40780000000
A0A0H2XIE9	A0A0H2XIE9	Type VII secretion system extracellular protein B (Ess extracellular protein B)	esxB SAUSA300_0285	0.635449	-1.61315	2	2	2	18.3	18.3	18.3	11.51	0	11.383	2116000000
A0A0H2XIK2	A0A0H2XIK2	Type VII secretion system extracellular protein C (Ess extracellular protein C)	esxC esaC SAUSA300_0284	1.70534	-1.75359	4	4	4	36.9	36.9	36.9	14.937	0	8.4776	265990000
A0A0H2XIV9	A0A0H2XIV9	Type VII secretion system protein EssD (Ess-associated gene D) (Nuclease toxin EssD)	essD esaD SAUSA300_0288	4.24121	-5.13205	17	17	17	29.2	29.2	29.2	68.318	0	84.981	1485300000
A0A0H2XKG3	A0A0H2XKG3	Fibronectin-binding protein B	fnbB SAUSA300_2440	0.580996	-1.45822	12	11	11	18.1	15.3	15.3	103.55	0	47.083	1185400000
P0C7B5	P0C7B5	Antitoxin MazE	mazE SAUSA300_2026.1	0.671694	0.864837	2	2	2	28.6	28.6	28.6	6.2517	0.0058617	1.7355	90864000
P0C7Y0	P0C7Y0	Phenol-soluble modulin alpha 1 peptide	psmA1 SAUSA300_0424.4	0.984308	-1.23874	1	1	1	42.9	42.9	42.9	2.2598	0.0087057	1.4966	19388000
P0C817	P0C817	Phenol-soluble modulin alpha 4 peptide	psmA4 SAUSA300_0424.1	1.72915	2.27373	2	2	2	80	80	80	2.1718	0.0011962	2.1585	366540000
Q2FDE7	Q2FDE7	Ribonuclease P protein component (RNase P protein) (RNaseP protein) (EC 3.1.26.5) (Protein C5)	rnpA SAUSA300_2647	2.46754	1.33089	4	4	4	26.5	26.5	26.5	13.652	0	3.6907	1171100000
Q2FDE8	Q2FDE8	tRNA modification GTPase MnmE (EC 3.6.-.-)	mnmE trmE SAUSA300_2646	2.28973	1.15071	24	24	24	58.8	58.8	58.8	51.355	0	192.11	14673000000
Q2FDE9	Q2FDE9	tRNA uridine 5-carboxymethylaminomethyl modification enzyme MnmG (Glucose-inhibited division protein A)	mnmG gidA SAUSA300_2645	1.83384	1.09132	29	29	29	56.3	56.3	56.3	70.115	0	252.88	19633000000
Q2FDF0	Q2FDF0	Ribosomal RNA small subunit methyltransferase G (EC 2.1.1.-) (16S rRNA 7-methylguanosine methyltransferase) (16S rRNA m7G methyltransferase)	rsmG SAUSA300_2644	0.742791	0.468892	13	13	13	58.6	58.6	58.6	27.359	0	134.03	4617700000
Q2FDH1	Q2FDH1	Pyrrolidone-carboxylate peptidase (EC 3.4.19.3) (5-oxoprolyl-peptidase) (Pyroglutamyl-peptidase I) (PGP-I) (Pyrase)	pcp SAUSA300_2623	0.811031	-0.633454	3	3	3	26.9	26.9	26.9	23.167	0	10.331	565870000
Q2FDH2	Q2FDH2	tRNA uridine(34) hydroxylase (EC 1.14.-.-) (tRNA hydroxylation protein O)	trhO SAUSA300_2622	3.19116	3.46935	19	19	19	61.6	61.6	61.6	37.057	0	166.85	3617400000
Q2FDH3	Q2FDH3	Lactonase drp35 (EC 3.1.1.-)	drp35 SAUSA300_2621	0.0324074	-0.0330989	11	11	11	39.8	39.8	39.8	35.963	0	127.94	2221000000
Q2FDH4	Q2FDH4	UPF0312 protein SAUSA300_2620	SAUSA300_2620	0.0841653	-0.0904279	10	10	10	77.8	77.8	77.8	18.655	0	323.31	27660000000
Q2FDI5	Q2FDI5	Imidazoleglycerol-phosphate dehydratase (IGPD) (EC 4.2.1.19)	hisB SAUSA300_2609	0.149937	-0.249391	2	2	2	14.1	14.1	14.1	21.456	0	19.747	56719000
Q2FDM1	Q2FDM1	Immunodominant staphylococcal antigen B	isaB SAUSA300_2573	5.69017	-3.51367	5	5	5	26.3	26.3	26.3	19.37	0	50.76	1540000000
Q2FDM7	Q2FDM7	Carbamate kinase 2 (EC 2.7.2.2)	arcC2 SAUSA300_2567	0.0916761	-0.193406	3	3	3	12.1	12.1	12.1	34.329	0.0087209	1.5336	31628000
Q2FDN2	Q2FDN2	Uncharacterized protein SAUSA300_2562	SAUSA300_2562	0.341886	0.671883	1	1	1	27.3	27.3	27.3	3.8465	0.00060277	2.4183	2563600000
Q2FDQ4	Q2FDQ4	Fructose-bisphosphate aldolase class 1 (EC 4.1.2.13) (Fructose-bisphosphate aldolase class I) (FBP aldolase)	fda SAUSA300_2540	3.41906	-1.72493	36	36	36	89.2	89.2	89.2	33.054	0	323.31	428640000000
Q2FDQ7	Q2FDQ7	L-lactate dehydrogenase 2 (L-LDH 2) (EC 1.1.1.27)	ldh2 SAUSA300_2537	2.49502	-1.35447	16	16	16	62.7	62.7	62.7	34.42	0	323.31	202570000000
Q2FDR0	Q2FDR0	3-methyl-2-oxobutanoate hydroxymethyltransferase (EC 2.1.2.11) (Ketopantoate hydroxymethyltransferase) (KPHMT)	panB SAUSA300_2534	1.30533	-0.780076	12	12	12	71	71	71	29.255	0	252.05	16858000000
Q2FDR1	Q2FDR1	Pantothenate synthetase (PS) (EC 6.3.2.1) (Pantoate--beta-alanine ligase) (Pantoate-activating enzyme)	panC SAUSA300_2533	0.11163	0.0925952	14	14	14	72.1	72.1	72.1	31.462	0	156.12	8174500000
Q2FDR2	Q2FDR2	Aspartate 1-decarboxylase (EC 4.1.1.11) (Aspartate alpha-decarboxylase) [Cleaved into: Aspartate 1-decarboxylase beta chain; Aspartate 1-decarboxylase alpha chain]	panD SAUSA300_2532	2.1951	2.65281	2	2	2	16.5	16.5	16.5	14.05	0	14.861	1186300000
Q2FDS6	Q2FDS6	Uncharacterized hydrolase SAUSA300_2518 (EC 3.-.-.-)	SAUSA300_2518	1.88059	-1.41151	25	25	25	82.2	82.2	82.2	31.031	0	323.31	104280000000
Q2FDS9	Q2FDS9	HTH-type transcriptional regulator SAUSA300_2515	SAUSA300_2515	0.156418	0.288526	4	4	4	23.2	23.2	23.2	22.26	0	13.353	344250000
Q2FDT8	Q2FDT8	Probable transglycosylase IsaA (EC 3.2.-.-) (Immunodominant staphylococcal antigen A)	isaA SAUSA300_2506	1.82075	-1.23828	6	6	6	41.2	41.2	41.2	24.203	0	311.35	255770000000
Q2FDU3	Q2FDU3	4,4'-diaponeurosporene oxygenase (EC 1.14.99.-) (4,4'-diaponeurosporene oxidase) (Carotenoid oxidase)	crtP SAUSA300_2501	0.135778	-0.149165	11	11	11	27.8	27.8	27.8	57.186	0	43.742	1029800000
Q2FDU4	Q2FDU4	4,4'-diaponeurosporenoate glycosyltransferase (EC 2.4.1.-)	crtQ SAUSA300_2500	0.304822	0.385176	1	1	1	2.4	2.4	2.4	42.544	0.00060496	2.5121	60699000
Q2FDU5	Q2FDU5	4,4'-diapophytoene synthase (DAP synthase) (EC 2.5.1.96) (C30 carotenoid synthase) (Dehydrosqualene synthase)	crtM SAUSA300_2499	0.0238767	-0.0358353	6	6	6	22	22	22	34.23	0	14.405	364110000
Q2FDU6	Q2FDU6	4,4'-diapophytoene desaturase (4,4'-diaponeurosporene-forming) (EC 1.3.8.-) (Dehydrosqualene desaturase)	crtN SAUSA300_2498	0.739631	-0.490903	11	11	11	29.9	29.9	29.9	56.741	0	70.198	1894300000
Q2FDV0	Q2FDV0	Copper-exporting P-type ATPase (EC 7.2.2.8) (Copper-exporting P-type ATPase A) (Cu(+)-exporting ATPase)	copA SAUSA300_2494	0.818279	0.743847	11	11	11	20.3	20.3	20.3	86.769	0	5.6215	2672500000
Q2FDV3	Q2FDV3	1-pyrroline-5-carboxylate dehydrogenase (P5C dehydrogenase) (EC 1.2.1.88) (L-glutamate gamma-semialdehyde dehydrogenase)	rocA SAUSA300_2491	0.88366	-0.890455	28	28	28	58.4	58.4	58.4	56.867	0	323.31	19783000000
Q2FDV8	Q2FDV8	ATP-dependent Clp protease ATP-binding subunit ClpL	clpL SAUSA300_2486	7.13673	-4.09967	71	71	71	90.2	90.2	90.2	77.851	0	323.31	274840000000
Q2FDW8	Q2FDW8	PTS system glucoside-specific EIICBA component [Includes: Glucoside permease IIC component (PTS system glucoside-specific EIIC component); Glucoside-specific phosphotransferase enzyme IIB component (EC 2.7.1.-) (PTS system glucoside-specific EIIB component); Glucoside-specific phosphotransferase enzyme IIA component (PTS system glucoside-specific EIIA component)]	glcB SAUSA300_2476	0.609581	0.378739	24	21	21	37.9	35.6	35.6	74.415	0	187.54	10504000000
Q2FDY2	Q2FDY2	Putative NAD(P)H nitroreductase SAUSA300_2462 (EC 1.-.-.-)	SAUSA300_2462	0.56714	-0.532432	16	16	16	69.5	69.5	69.5	25.388	0	323.31	70324000000
Q2FDY9	Q2FDY9	Fructose-1,6-bisphosphatase class 3 (FBPase class 3) (EC 3.1.3.11) (D-fructose-1,6-bisphosphate 1-phosphohydrolase class 3)	fbp SAUSA300_2455	1.58336	1.18194	29	29	29	50.9	50.9	50.9	76.174	0	323.31	10557000000
Q2FE03	Q2FE03	Fibronectin-binding protein A	fnbA SAUSA300_2441	0.18832	0.312278	21	21	20	29.3	29.3	26.7	111.71	0	99.925	3155400000
Q2FE05	Q2FE05	UTP--glucose-1-phosphate uridylyltransferase (EC 2.7.7.9) (Alpha-D-glucosyl-1-phosphate uridylyltransferase) (UDP-glucose pyrophosphorylase) (UDPGP) (Uridine diphosphoglucose pyrophosphorylase)	gtaB galU SAUSA300_2439	3.49448	-1.59747	18	18	18	78.1	78.1	78.1	32.451	0	323.31	11831000000
Q2FE11	Q2FE11	Phosphoglucomutase (PGM) (EC 5.4.2.2) (Alpha-phosphoglucomutase) (Glucose phosphomutase)	pgcA SAUSA300_2433	0.229503	0.198868	25	25	25	58	58	58	62.376	0	323.31	10107000000
Q2FE14	Q2FE14	Uncharacterized lipoprotein SAUSA300_2430	SAUSA300_2430	0.317191	-0.283169	7	7	5	29.6	29.6	23	30.31	0.0006079	2.6094	496660000
Q2FE21	Q2FE21	Uncharacterized oxidoreductase SAUSA300_2422 (EC 1.-.-.-)	SAUSA300_2422	4.08326	-2.48102	14	14	14	78.4	78.4	78.4	24.604	0	323.31	35316000000
Q2FE72	Q2FE72	Biotin synthase (EC 2.8.1.6)	bioB SAUSA300_2371	0.860634	-3.14328	13	13	13	44.8	44.8	44.8	37.558	0	323.31	2730700000
Q2FE79	Q2FE79	Immunoglobulin-binding protein Sbi	sbi SAUSA300_2364	0.589591	0.535525	34	34	34	64.7	64.7	64.7	50.07	0	323.31	42592000000
Q2FE81	Q2FE81	2,3-bisphosphoglycerate-dependent phosphoglycerate mutase (BPG-dependent PGAM) (PGAM) (Phosphoglyceromutase) (dPGM) (EC 5.4.2.11)	gpmA SAUSA300_2362	3.11508	-1.97032	24	24	24	89.9	89.9	89.9	26.68	0	323.31	61738000000
Q2FEA5	Q2FEA5	Oxygen sensor histidine kinase NreB (EC 2.7.13.3) (Nitrogen regulation protein B)	nreB SAUSA300_2338	1.16031	-0.690182	12	12	12	46.8	46.8	46.8	39.12	0	46.614	1263100000
Q2FEA6	Q2FEA6	Oxygen regulatory protein NreC (Nitrogen regulation protein C)	nreC SAUSA300_2337	0.591004	0.386005	8	8	8	49.8	49.8	49.8	24.368	0	78.317	3453600000
Q2FEB0	Q2FEB0	Probable nitrate transporter NarT	narT narK SAUSA300_2333	2.22255	-2.04614	1	1	1	2.1	2.1	2.1	42.148	0.0087311	1.5353	110320000
Q2FEB2	Q2FEB2	HTH-type transcriptional regulator SarZ (Staphylococcal accessory regulator Z)	sarZ SAUSA300_2331	0.669042	-0.583879	4	4	4	29.7	29.7	29.7	17.435	0	32.699	1653500000
Q2FEC4	Q2FEC4	Ferredoxin--NADP reductase (FNR) (Fd-NADP(+) reductase) (EC 1.18.1.2)	SAUSA300_2319	1.51759	1.47502	11	11	11	46.5	46.5	46.5	38.229	0	45.605	1667400000
Q2FEC8	Q2FEC8	Uncharacterized lipoprotein SAUSA300_2315	SAUSA300_2315	0.810537	-0.562751	6	6	6	39.7	39.7	39.7	23.362	0	323.31	27784000000
Q2FED3	Q2FED3	Uncharacterized HTH-type transcriptional regulator SAUSA300_2310	SAUSA300_2310	0.219537	-0.474385	3	3	3	25.9	25.9	25.9	17.316	0	3.4508	688500000
Q2FEE1	Q2FEE1	Membrane-associated protein TcaA	tcaA SAUSA300_2302	1.41083	0.965115	17	17	17	38.5	38.5	38.5	52.113	0	110.84	3578700000
Q2FEF1	Q2FEF1	Isopentenyl-diphosphate delta-isomerase (IPP isomerase) (EC 5.3.3.2) (Isopentenyl diphosphate:dimethylallyl diphosphate isomerase) (Isopentenyl pyrophosphate isomerase) (Type 2 isopentenyl diphosphate isomerase) (IDI-2)	fni SAUSA300_2292	1.42269	-0.864179	13	13	13	41.5	41.5	41.5	38.77	0	316.22	4640300000
Q2FEF3	Q2FEF3	Putative 3-methyladenine DNA glycosylase (EC 3.2.2.-)	SAUSA300_2290	0.66203	-0.849731	2	2	2	10.4	10.4	10.4	22.771	0.0076023	1.7003	63048000
Q2FEG1	Q2FEG1	Lysostaphin resistance protein A	lyrA SAUSA300_2282	2.77995	1.63611	7	7	7	25.1	25.1	25.1	46.785	0	44.639	2394000000
Q2FEG2	Q2FEG2	Formimidoylglutamase (EC 3.5.3.8) (Formiminoglutamase) (Formiminoglutamate hydrolase)	hutG SAUSA300_2281	0.167135	-0.138585	18	18	18	72.3	72.3	72.3	34.513	0	323.31	17209000000
Q2FEG6	Q2FEG6	Imidazolonepropionase (EC 3.5.2.7) (Imidazolone-5-propionate hydrolase)	hutI SAUSA300_2277	0.565103	-0.61489	5	5	5	20.1	20.1	20.1	45.038	0	20.731	69041000
Q2FEI5	Q2FEI5	Putative formate dehydrogenase SAUSA300_2258 (EC 1.17.1.9)	SAUSA300_2258	2.29067	-1.23373	51	51	51	58	58	58	111.24	0	323.31	38594000000
Q2FEI9	Q2FEI9	Putative 2-hydroxyacid dehydrogenase SAUSA300_2254 (EC 1.1.1.-)	SAUSA300_2254	0.816497	-0.464978	26	26	26	89.3	89.3	89.3	34.674	0	323.31	80981000000
Q2FEJ8	Q2FEJ8	HTH-type transcriptional regulator SarR (Staphylococcal accessory regulator R)	sarR SAUSA300_2245	2.26002	-1.37304	8	8	8	65.2	65.2	65.2	13.669	0	319.22	9575300000
Q2FEK0	Q2FEK0	Urease accessory protein UreG	ureG SAUSA300_2243	0.896706	-0.643372	5	5	5	29.4	29.4	29.4	22.344	0	56.296	1594700000
Q2FEK2	Q2FEK2	Urease accessory protein UreE	ureE SAUSA300_2241	1.90844	-1.22772	2	2	2	13.3	13.3	13.3	17.339	0	4.2531	379250000
Q2FEL2	Q2FEL2	Sulfur carrier protein FdhD	fdhD SAUSA300_2231	2.75746	3.53901	12	12	12	53.6	53.6	53.6	29.415	0	33.573	3381500000
Q2FEL8	Q2FEL8	Cyclic pyranopterin monophosphate synthase (EC 4.6.1.17) (Molybdenum cofactor biosynthesis protein C)	moaC SAUSA300_2225	0.65615	0.535245	5	5	5	48.8	48.8	48.8	17.694	0	254.8	2338900000
Q2FEM3	Q2FEM3	Probable molybdenum cofactor guanylyltransferase (MoCo guanylyltransferase) (EC 2.7.7.77) (GTP:molybdopterin guanylyltransferase) (Mo-MPT guanylyltransferase) (Molybdopterin guanylyltransferase) (Molybdopterin-guanine dinucleotide synthase) (MGD synthase)	mobA SAUSA300_2220	0.249239	-0.246162	7	7	7	50.3	50.3	50.3	22.541	0	26.878	679410000
Q2FEM4	Q2FEM4	GTP 3',8-cyclase (EC 4.1.99.22) (Molybdenum cofactor biosynthesis protein A)	moaA SAUSA300_2219	1.34694	-0.847354	9	9	9	29.7	29.7	29.7	39.077	0	23.746	1136500000
Q2FEM9	Q2FEM9	Lipid II:glycine glycyltransferase (EC 2.3.2.16) (Factor essential for expression of methicillin resistance X)	femX fmhB SAUSA300_2214	0.551261	0.337473	23	23	23	57.5	57.5	57.5	48.521	0	323.31	21288000000
Q2FEN5	Q2FEN5	DNA topoisomerase 3 (EC 5.6.2.1) (DNA topoisomerase III)	topB SAUSA300_2208	1.31501	0.956939	22	22	22	33.1	33.1	33.1	81.523	0	27.476	2167000000
Q2FEN8	Q2FEN8	Small ribosomal subunit protein uS10 (30S ribosomal protein S10)	rpsJ SAUSA300_2205	2.40931	1.24148	10	10	10	73.5	73.5	73.5	11.576	0	262.82	154200000000
Q2FEN9	Q2FEN9	Large ribosomal subunit protein uL3 (50S ribosomal protein L3)	rplC SAUSA300_2204	2.27338	1.30923	21	21	21	78.2	78.2	78.2	23.718	0	323.31	116810000000
Q2FEP0	Q2FEP0	Large ribosomal subunit protein uL4 (50S ribosomal protein L4)	rplD SAUSA300_2203	3.48519	2.04368	10	10	10	63.3	63.3	63.3	22.464	0	323.31	237550000000
Q2FEP1	Q2FEP1	Large ribosomal subunit protein uL23 (50S ribosomal protein L23)	rplW SAUSA300_2202	1.27367	0.850123	13	13	13	87.9	87.9	87.9	10.605	0	229.05	148350000000
Q2FEP2	Q2FEP2	Large ribosomal subunit protein uL2 (50S ribosomal protein L2)	rplB SAUSA300_2201	4.48791	2.24944	22	22	22	67.1	67.1	67.1	30.155	0	323.31	250360000000
Q2FEP3	Q2FEP3	Small ribosomal subunit protein uS19 (30S ribosomal protein S19)	rpsS SAUSA300_2200	1.32648	0.877377	10	10	10	58.7	58.7	58.7	10.615	0	162.23	57335000000
Q2FEP4	Q2FEP4	Large ribosomal subunit protein uL22 (50S ribosomal protein L22)	rplV SAUSA300_2199	1.29906	0.811101	12	12	12	74.4	74.4	74.4	12.835	0	323.31	248710000000
Q2FEP5	Q2FEP5	Small ribosomal subunit protein uS3 (30S ribosomal protein S3)	rpsC SAUSA300_2198	0.482063	0.316599	25	25	25	68.2	68.2	68.2	24.099	0	323.31	232500000000
Q2FEP6	Q2FEP6	Large ribosomal subunit protein uL16 (50S ribosomal protein L16)	rplP SAUSA300_2197	1.70606	0.994361	9	9	9	56.9	56.9	56.9	16.242	0	302.12	49639000000
Q2FEP8	Q2FEP8	Small ribosomal subunit protein uS17 (30S ribosomal protein S17)	rpsQ SAUSA300_2195	1.16189	0.745168	4	4	4	37.9	37.9	37.9	10.175	0	33.731	60069000000
Q2FEP9	Q2FEP9	Large ribosomal subunit protein uL14 (50S ribosomal protein L14)	rplN SAUSA300_2194	0.481304	0.393591	13	13	13	66.4	66.4	66.4	13.135	0	108.95	116730000000
Q2FEQ0	Q2FEQ0	Large ribosomal subunit protein uL24 (50S ribosomal protein L24)	rplX SAUSA300_2193	0.28219	-0.30096	7	7	7	48.6	48.6	48.6	11.536	0	139.95	25824000000
Q2FEQ1	Q2FEQ1	Large ribosomal subunit protein uL5 (50S ribosomal protein L5)	rplE SAUSA300_2192	0.0888411	0.0848033	26	26	26	93.3	93.3	93.3	20.266	0	323.31	245090000000
Q2FEQ2	Q2FEQ2	Small ribosomal subunit protein uS14B (30S ribosomal protein S14 type Z)	rpsZ rpsN1 SAUSA300_2191	2.55261	1.87022	3	3	3	27.9	27.9	27.9	7.2996	0	3.9397	3874200000
Q2FEQ3	Q2FEQ3	Small ribosomal subunit protein uS8 (30S ribosomal protein S8)	rpsH SAUSA300_2190	0.423071	0.32627	15	15	15	79.5	79.5	79.5	14.831	0	323.31	122710000000
Q2FEQ4	Q2FEQ4	Large ribosomal subunit protein uL6 (50S ribosomal protein L6)	rplF SAUSA300_2189	0.0584397	0.0524237	17	17	17	80.9	80.9	80.9	19.786	0	323.31	184930000000
Q2FEQ5	Q2FEQ5	Large ribosomal subunit protein uL18 (50S ribosomal protein L18)	rplR SAUSA300_2188	1.72456	1.12493	12	12	12	63.9	63.9	63.9	13.097	0	125.49	23031000000
Q2FEQ6	Q2FEQ6	Small ribosomal subunit protein uS5 (30S ribosomal protein S5)	rpsE SAUSA300_2187	0.111528	-0.0784368	16	16	16	72.9	72.9	72.9	17.742	0	229	149750000000
Q2FEQ7	Q2FEQ7	Large ribosomal subunit protein uL30 (50S ribosomal protein L30)	rpmD SAUSA300_2186	0.12561	-0.10069	12	12	12	89.8	89.8	89.8	6.5536	0	118.12	10289000000
Q2FEQ8	Q2FEQ8	Large ribosomal subunit protein uL15 (50S ribosomal protein L15)	rplO SAUSA300_2185	1.57715	0.867781	17	17	17	65.8	65.8	65.8	15.597	0	323.31	69559000000
Q2FER1	Q2FER1	Translation initiation factor IF-1	infA SAUSA300_2182	2.50354	-1.73913	5	5	5	77.8	77.8	77.8	8.2796	0	323.31	11021000000
Q2FER2	Q2FER2	Large ribosomal subunit protein bL36 (50S ribosomal protein L36)	rpmJ SAUSA300_2181	1.60783	-1.00416	2	2	2	54.1	54.1	54.1	4.3053	0	13.481	3599200000
Q2FER3	Q2FER3	Small ribosomal subunit protein uS13 (30S ribosomal protein S13)	rpsM SAUSA300_2180	0.879382	-0.770292	15	15	15	67.8	67.8	67.8	13.719	0	183.59	43695000000
Q2FER4	Q2FER4	Small ribosomal subunit protein uS11 (30S ribosomal protein S11)	rpsK SAUSA300_2179	0.119244	-0.111529	8	8	8	65.1	65.1	65.1	13.882	0	108.57	47209000000
Q2FER5	Q2FER5	DNA-directed RNA polymerase subunit alpha (RNAP subunit alpha) (EC 2.7.7.6) (RNA polymerase subunit alpha) (Transcriptase subunit alpha)	rpoA SAUSA300_2178	2.19058	-1.30963	31	31	31	79.6	79.6	79.6	35.011	0	323.31	162040000000
Q2FER6	Q2FER6	Large ribosomal subunit protein bL17 (50S ribosomal protein L17)	rplQ SAUSA300_2177	2.28544	-1.46413	5	5	5	45.9	45.9	45.9	13.748	0	297.36	57360000000
Q2FER7	Q2FER7	Energy-coupling factor transporter ATP-binding protein EcfA1 (ECF transporter A component EcfA1) (EC 7.-.-.-)	ecfA1 cbiO1 SAUSA300_2176	0.136032	-0.153263	5	5	5	24.2	24.2	24.2	30.05	0	60.491	689640000
Q2FES0	Q2FES0	tRNA pseudouridine synthase A (EC 5.4.99.12) (tRNA pseudouridine(38-40) synthase) (tRNA pseudouridylate synthase I) (tRNA-uridine isomerase I)	truA SAUSA300_2173	0.578883	-1.44651	4	4	4	19.1	19.1	19.1	31.279	0	3.6197	533210000
Q2FES1	Q2FES1	Large ribosomal subunit protein uL13 (50S ribosomal protein L13)	rplM SAUSA300_2172	1.71904	0.983826	20	20	20	89.7	89.7	89.7	16.333	0	323.31	278720000000
Q2FES2	Q2FES2	Small ribosomal subunit protein uS9 (30S ribosomal protein S9)	rpsI SAUSA300_2171	0.850935	0.657281	7	7	7	62.9	62.9	62.9	14.83	0	323.31	130230000000
Q2FES9	Q2FES9	Uncharacterized hydrolase SAUSA300_2163 (EC 3.-.-.-)	SAUSA300_2163	3.21923	-1.70991	12	12	12	59.8	59.8	59.8	31.836	0	323.31	3713100000
Q2FET8	Q2FET8	Galactose-6-phosphate isomerase subunit LacB (EC 5.3.1.26)	lacB SAUSA300_2154	1.28626	1.32725	1	1	1	7.6	7.6	7.6	18.95	0.0075935	1.6752	129020000
Q2FEU0	Q2FEU0	Tagatose 1,6-diphosphate aldolase (EC 4.1.2.40) (D-tagatose-1,6-bisphosphate aldolase) (Tagatose-bisphosphate aldolase)	lacD SAUSA300_2152	0.371929	0.380026	7	7	7	36.2	36.2	36.2	36.595	0	15.675	435340000
Q2FEU3	Q2FEU3	6-phospho-beta-galactosidase (EC 3.2.1.85) (Beta-D-phosphogalactoside galactohydrolase) (PGALase) (P-beta-Gal) (PBG)	lacG SAUSA300_2149	0.956398	-0.697717	15	15	15	38.5	38.5	38.5	54.549	0	35.748	3742700000
Q2FEV0	Q2FEV0	Alkaline shock protein 23	asp23 SAUSA300_2142	0.175904	-0.157272	18	18	18	78.1	78.1	78.1	19.191	0	323.31	629690000000
Q2FEV9	Q2FEV9	UPF0457 protein SAUSA300_2132	SAUSA300_2132	2.72017	-1.5202	7	7	7	75.6	75.6	75.6	10.006	0	71.538	7159500000
Q2FEW1	Q2FEW1	Probable uridylyltransferase SAUSA300_2130 (EC 2.7.7.-)	SAUSA300_2130	0.496105	0.358259	35	35	35	85.8	85.8	85.8	44.893	0	323.31	114350000000
Q2FEX1	Q2FEX1	Phosphoglucosamine mutase (EC 5.4.2.10)	glmM SAUSA300_2111	2.77614	-1.38515	30	30	30	87.4	87.4	87.4	49.265	0	323.31	109630000000
Q2FEX4	Q2FEX4	Mannitol-1-phosphate 5-dehydrogenase (EC 1.1.1.17)	mtlD SAUSA300_2108	3.8631	-2.01477	25	25	25	88	88	88	40.951	0	323.31	18514000000
Q2FEZ3	Q2FEZ3	Pyrimidine-nucleoside phosphorylase (PYNP) (Py-NPase) (EC 2.4.2.2)	pdp pyn SAUSA300_2089	1.82123	-0.985597	34	34	34	82.7	82.7	82.7	46.308	0	323.31	35282000000
Q2FEZ4	Q2FEZ4	S-ribosylhomocysteine lyase (EC 4.4.1.21) (AI-2 synthesis protein) (Autoinducer-2 production protein LuxS)	luxS SAUSA300_2088	1.30436	-0.91705	8	8	8	36.5	36.5	36.5	17.514	0	110.03	30159000000
Q2FEZ8	Q2FEZ8	Type II pantothenate kinase (EC 2.7.1.33) (PanK-II) (Pantothenic acid kinase)	coaW coaA SAUSA300_2084	0.25641	0.212764	11	11	11	64.8	64.8	64.8	29.097	0	272.65	4187600000
Q2FF00	Q2FF00	Probable DNA-directed RNA polymerase subunit delta (RNAP delta factor)	rpoE SAUSA300_2082	0.302178	-0.369069	10	10	10	55.7	55.7	55.7	20.881	0	302.62	40028000000
Q2FF01	Q2FF01	CTP synthase (EC 6.3.4.2) (Cytidine 5'-triphosphate synthase) (Cytidine triphosphate synthetase) (CTP synthetase) (CTPS) (UTP--ammonia ligase)	pyrG SAUSA300_2081	2.69388	1.30858	42	42	42	88.2	88.2	88.2	59.991	0	323.31	212130000000
Q2FF06	Q2FF06	Putative aldehyde dehydrogenase (EC 1.2.1.3)	SAUSA300_2076	0.816905	0.489632	41	41	41	77.3	77.3	77.3	51.968	0	323.31	291500000000
Q2FF08	Q2FF08	Large ribosomal subunit protein bL31B (50S ribosomal protein L31 type B)	rpmE2 SAUSA300_2074	1.32044	0.792022	10	10	10	86.9	86.9	86.9	9.7228	0	323.31	127580000000
Q2FF09	Q2FF09	Thymidine kinase (EC 2.7.1.21)	tdk SAUSA300_2073	0.029104	-0.0326691	11	11	11	57.8	57.8	57.8	22.214	0	162.4	10897000000
Q2FF10	Q2FF10	Peptide chain release factor 1 (RF-1)	prfA SAUSA300_2072	0.450274	0.341271	26	26	26	76	76	76	40.349	0	323.31	54391000000
Q2FF13	Q2FF13	Low molecular weight protein-tyrosine-phosphatase PtpB (EC 3.1.3.48) (Phosphotyrosine phosphatase B) (PTPase B)	ptpB SAUSA300_2069	0.472929	-0.545215	3	3	3	44.6	44.6	44.6	15.788	0	5.3662	411450000
Q2FF14	Q2FF14	UPF0340 protein SAUSA300_2068	SAUSA300_2068	0.293995	0.269697	9	9	9	55.2	55.2	55.2	18.895	0	243.75	14707000000
Q2FF15	Q2FF15	Serine hydroxymethyltransferase (SHMT) (Serine methylase) (EC 2.1.2.1)	glyA SAUSA300_2067	0.234576	-0.190423	31	31	31	75.7	75.7	75.7	45.1	0	323.31	162160000000
Q2FF16	Q2FF16	Uracil phosphoribosyltransferase (EC 2.4.2.9) (UMP pyrophosphorylase) (UPRTase)	upp SAUSA300_2066	0.70489	-0.452919	17	17	17	83.7	83.7	83.7	23.05	0	323.31	115470000000
Q2FF18	Q2FF18	ATP synthase subunit a (ATP synthase F0 sector subunit a) (F-ATPase subunit 6)	atpB SAUSA300_2064	1.40449	-1.49935	3	3	3	12	12	12	27.63	0	40.297	319180000
Q2FF20	Q2FF20	ATP synthase subunit b (ATP synthase F(0) sector subunit b) (ATPase subunit I) (F-type ATPase subunit b) (F-ATPase subunit b)	atpF SAUSA300_2062	0.75982	-0.567902	11	11	11	53.8	53.8	53.8	19.539	0	323.31	21176000000
Q2FF21	Q2FF21	ATP synthase subunit delta (ATP synthase F(1) sector subunit delta) (F-type ATPase subunit delta) (F-ATPase subunit delta)	atpH SAUSA300_2061	3.14095	-1.54993	13	13	13	82.1	82.1	82.1	20.498	0	301.24	16405000000
Q2FF22	Q2FF22	ATP synthase subunit alpha (EC 7.1.2.2) (ATP synthase F1 sector subunit alpha) (F-ATPase subunit alpha)	atpA SAUSA300_2060	3.90218	-1.83032	30	30	30	50.8	50.8	50.8	54.583	0	323.31	189080000000
Q2FF24	Q2FF24	ATP synthase subunit beta (EC 7.1.2.2) (ATP synthase F1 sector subunit beta) (F-ATPase subunit beta)	atpD SAUSA300_2058	3.90335	-2.10101	43	43	43	93.8	93.8	93.8	51.4	0	323.31	149930000000
Q2FF25	Q2FF25	ATP synthase epsilon chain (ATP synthase F1 sector epsilon subunit) (F-ATPase epsilon subunit)	atpC SAUSA300_2057	1.9304	-1.37738	7	7	7	72.4	72.4	72.4	14.844	0	323.31	5246900000
Q2FF28	Q2FF28	3-hydroxyacyl-[acyl-carrier-protein] dehydratase FabZ (EC 4.2.1.59) ((3R)-hydroxymyristoyl-[acyl-carrier-protein] dehydratase) ((3R)-hydroxymyristoyl-ACP dehydrase) (Beta-hydroxyacyl-ACP dehydratase)	fabZ SAUSA300_2054	0.172092	0.214935	4	4	4	30.8	30.8	30.8	16.081	0	30.795	3487700000
Q2FF31	Q2FF31	Probable transglycosylase SceD (EC 3.2.-.-)	sceD SAUSA300_2051	2.69013	-1.6007	3	3	3	21.6	21.6	21.6	24.066	0	17.68	536710000
Q2FF34	Q2FF34	Hydroxyethylthiazole kinase (EC 2.7.1.50) (4-methyl-5-beta-hydroxyethylthiazole kinase) (TH kinase) (Thz kinase)	thiM SAUSA300_2048	2.23077	-1.31451	3	3	3	17.5	17.5	17.5	28.09	0	17.208	366050000
Q2FF35	Q2FF35	Thiamine-phosphate synthase (TP synthase) (TPS) (EC 2.5.1.3) (Thiamine-phosphate pyrophosphorylase) (TMP pyrophosphorylase) (TMP-PPase)	thiE SAUSA300_2047	0.450704	0.482214	2	2	2	13.6	13.6	13.6	23.398	0.0011983	2.1857	83731000
Q2FF36	Q2FF36	Membrane protein insertase YidC (Foldase YidC) (Membrane integrase YidC) (Membrane protein YidC)	yidC SAUSA300_2046	2.10612	1.66452	5	5	5	13.8	13.8	13.8	33.581	0	33.374	4462600000
Q2FF43	Q2FF43	D-alanine--D-alanine ligase (EC 6.3.2.4) (D-Ala-D-Ala ligase) (D-alanylalanine synthetase)	ddl SAUSA300_2039	1.47112	-0.833691	29	29	29	66.9	66.9	66.9	40.23	0	323.31	65555000000
Q2FF45	Q2FF45	DEAD-box ATP-dependent RNA helicase CshA (EC 3.6.4.13)	cshA SAUSA300_2037	0.249573	0.19577	31	31	31	64.6	64.6	64.6	56.942	0	323.31	36845000000
Q2FF54	Q2FF54	Holo-[acyl-carrier-protein] synthase (Holo-ACP synthase) (EC 2.7.8.7) (4'-phosphopantetheinyl transferase AcpS)	acpS SAUSA300_2028	0.0245389	-0.0500626	2	2	2	21.8	21.8	21.8	13.605	0	3.1319	210230000
Q2FF55	Q2FF55	Alanine racemase (EC 5.1.1.1)	alr SAUSA300_2027	0.240307	0.172168	14	14	14	51	51	51	42.823	0	70.768	6967500000
Q2FF56	Q2FF56	Endoribonuclease MazF (EC 3.1.-.-) (Toxin MazF) (mRNA interferase MazF)	mazF SAUSA300_2026	2.01078	-1.23304	8	8	8	66.7	66.7	66.7	13.442	0	149.91	3390800000
Q2FF59	Q2FF59	Serine-protein kinase RsbW (EC 2.7.11.1) (Anti-sigma-B factor) (Sigma-B negative effector RsbW)	rsbW SAUSA300_2023	2.27026	-1.32967	12	12	12	83	83	83	17.921	0	323.31	61798000000
Q2FF63	Q2FF63	L-threonine dehydratase biosynthetic IlvA (EC 4.3.1.19) (Threonine deaminase)	ilvA SAUSA300_2014	3.54252	-5.88635	16	16	16	48.1	48.1	48.1	46.937	0	189.18	1449400000
Q2FF64	Q2FF64	3-isopropylmalate dehydratase small subunit (EC 4.2.1.33) (Alpha-IPM isomerase) (IPMI) (Isopropylmalate isomerase)	leuD SAUSA300_2013	4.19058	2.31387	5	5	5	35.8	35.8	35.8	21.578	0	37.283	334120000
Q2FF65	Q2FF65	3-isopropylmalate dehydratase large subunit (EC 4.2.1.33) (Alpha-IPM isomerase) (IPMI) (Isopropylmalate isomerase)	leuC SAUSA300_2012	0.521805	-1.72011	9	9	9	21.1	21.1	21.1	50.326	0	57.353	456240000
Q2FF66	Q2FF66	3-isopropylmalate dehydrogenase (EC 1.1.1.85) (3-IPM-DH) (Beta-IPM dehydrogenase) (IMDH)	leuB SAUSA300_2011	0.359622	-0.653495	5	5	5	19.3	19.3	19.3	38.213	0	12.653	231060000
Q2FF67	Q2FF67	2-isopropylmalate synthase (EC 2.3.3.13) (Alpha-IPM synthase) (Alpha-isopropylmalate synthase)	leuA SAUSA300_2010	0.342833	-1.2457	16	16	16	33.8	33.8	33.8	55.674	0	323.31	861010000
Q2FF68	Q2FF68	Ketol-acid reductoisomerase (NADP(+)) (KARI) (EC 1.1.1.86) (Acetohydroxy-acid isomeroreductase) (AHIR) (Alpha-keto-beta-hydroxylacyl reductoisomerase) (Ketol-acid reductoisomerase type 1) (Ketol-acid reductoisomerase type I)	ilvC SAUSA300_2009	3.68169	-6.09885	20	20	20	75.1	75.1	75.1	36.955	0	323.31	5848500000
Q2FF71	Q2FF71	Dihydroxy-acid dehydratase (DAD) (EC 4.2.1.9)	ilvD SAUSA300_2006	1.7023	-3.30892	16	16	16	41.1	41.1	41.1	60.051	0	150.42	898850000
Q2FF75	Q2FF75	tRNA N6-adenosine threonylcarbamoyltransferase (EC 2.3.1.234) (N6-L-threonylcarbamoyladenine synthase) (t(6)A synthase) (t(6)A37 threonylcarbamoyladenosine biosynthesis protein TsaD) (tRNA threonylcarbamoyladenosine biosynthesis protein TsaD)	tsaD gcp SAUSA300_2002	0.354354	0.252344	13	13	13	46.6	46.6	46.6	36.818	0	114.5	8106900000
Q2FF78	Q2FF78	Redox-sensing transcriptional repressor Rex	rex SAUSA300_1999	1.17177	-0.744361	18	18	18	56.4	56.4	56.4	23.599	0	271.33	17193000000
Q2FF94	Q2FF94	Co-chaperonin GroES (10 kDa chaperonin) (Chaperonin-10) (Cpn10)	groES groS SAUSA300_1983	3.16962	-3.06078	9	9	9	67	67	67	10.416	0	199.5	203880000000
Q2FF95	Q2FF95	Chaperonin GroEL (EC 5.6.1.7) (60 kDa chaperonin) (Chaperonin-60) (Cpn60)	groEL groL SAUSA300_1982	3.90447	-3.01511	52	52	52	90.7	90.7	90.7	57.63	0	323.31	745800000000
Q2FFA2	Q2FFA2	Uncharacterized leukocidin-like protein 2	SAUSA300_1975	3.85297	-5.3054	16	16	16	50.1	50.1	50.1	40.434	0	117.61	4098400000
Q2FFA3	Q2FFA3	Uncharacterized leukocidin-like protein 1	SAUSA300_1974	3.52746	-6.03687	13	13	13	42.6	42.6	42.6	38.686	0	238.6	1366600000
Q2FFF7	Q2FFF7	Chemotaxis inhibitory protein (CHIPS)	chp chs SAUSA300_1920	0.539834	1.26353	3	3	3	18.1	18.1	18.1	17.057	0	5.063	573030000
Q2FFF8	Q2FFF8	Staphylococcal complement inhibitor (SCIN)	scn SAUSA300_1919	0.0423705	0.0629682	4	4	4	62.9	62.9	62.9	13.067	0	323.31	9190600000
Q2FFH4	Q2FFH4	Uncharacterized protein SAUSA300_1902	SAUSA300_1902	0.885753	-0.531623	23	23	23	88	88	88	38.546	0	323.31	42647000000
Q2FFH6	Q2FFH6	Probable manganese-dependent inorganic pyrophosphatase (EC 3.6.1.1) (Pyrophosphate phospho-hydrolase) (PPase)	ppaC SAUSA300_1900	1.12872	-0.654572	25	25	25	73.8	73.8	73.8	34.068	0	323.31	169490000000
Q2FFI3	Q2FFI3	NH(3)-dependent NAD(+) synthetase (EC 6.3.1.5)	nadE SAUSA300_1893	1.45586	-0.787541	23	23	23	84.6	84.6	84.6	30.696	0	323.31	56784000000
Q2FFI4	Q2FFI4	UPF0316 protein SAUSA300_1892	SAUSA300_1892	2.81944	1.49615	6	6	6	30.5	30.5	30.5	22.969	0	27.434	6223400000
Q2FFI7	Q2FFI7	Adenylosuccinate lyase (ASL) (EC 4.3.2.2) (Adenylosuccinase) (ASase)	purB SAUSA300_1889	0.566217	0.381713	37	37	37	77.5	77.5	77.5	49.603	0	323.31	89621000000
Q2FFJ1	Q2FFJ1	DNA ligase (EC 6.5.1.2) (Polydeoxyribonucleotide synthase [NAD(+)])	ligA SAUSA300_1885	0.0145183	0.0150531	50	50	50	77.2	77.2	77.2	75.08	0	323.31	52988000000
Q2FFJ3	Q2FFJ3	Sodium/proline symporter (Proline permease)	putP SAUSA300_1883	0.0268766	0.0797601	3	3	3	7	7	7	55.989	0	21.529	1674600000
Q2FFJ4	Q2FFJ4	Aspartyl/glutamyl-tRNA(Asn/Gln) amidotransferase subunit C (Asp/Glu-ADT subunit C) (EC 6.3.5.-)	gatC SAUSA300_1882	2.65942	2.439	5	5	5	78	78	78	11.267	0	23.149	1733100000
Q2FFJ5	Q2FFJ5	Glutamyl-tRNA(Gln) amidotransferase subunit A (Glu-ADT subunit A) (EC 6.3.5.7)	gatA SAUSA300_1881	0.0706104	-0.0643317	41	41	41	77.3	77.3	77.3	52.82	0	323.31	228220000000
Q2FFJ6	Q2FFJ6	Aspartyl/glutamyl-tRNA(Asn/Gln) amidotransferase subunit B (Asp/Glu-ADT subunit B) (EC 6.3.5.-)	gatB SAUSA300_1880	1.61833	-0.947377	43	43	43	85.9	85.9	85.9	53.656	0	323.31	223330000000
Q2FFJ7	Q2FFJ7	Diacylglycerol kinase (DAG kinase) (DAGK) (EC 2.7.1.107)	dagK SAUSA300_1879	0.724588	-0.515732	12	12	12	48.6	48.6	48.6	34.886	0	143.2	7378200000
Q2FFK2	Q2FFK2	Bacterial non-heme ferritin (EC 1.16.3.2)	ftnA SAUSA300_1874	0.366124	0.242881	15	15	15	72.3	72.3	72.3	19.588	0	323.31	766040000000
Q2FFK6	Q2FFK6	UPF0421 protein SAUSA300_1870	SAUSA300_1870	0.980564	0.921391	2	2	2	7.6	7.6	7.6	37.435	0	2.869	155490000
Q2FFL4	Q2FFL4	Low molecular weight protein-tyrosine-phosphatase PtpA (EC 3.1.3.48) (Phosphotyrosine phosphatase A) (PTPase A)	ptpA SAUSA300_1862	4.20783	-2.50623	3	3	3	26	26	26	17.491	0	43.201	813320000
Q2FFM1	Q2FFM1	Monofunctional glycosyltransferase (MGT) (EC 2.4.1.129) (Peptidoglycan TGase)	mgt SAUSA300_1855	3.08589	1.25278	10	10	10	44.2	44.2	44.2	31.459	0	67.004	3096100000
Q2FFM2	Q2FFM2	Regulatory protein RecX	recX SAUSA300_1854	1.84202	-1.00262	8	8	8	36.4	36.4	36.4	32.241	0	79.458	3447900000
Q2FFM8	Q2FFM8	Nucleoside triphosphate/diphosphate phosphatase (EC 3.6.1.15) (EC 3.6.1.6)	SAUSA300_1848	2.25499	1.00691	7	7	7	34.4	34.4	34.4	21.703	0	56.506	5246400000
Q2FFM9	Q2FFM9	Putative multidrug export ATP-binding/permease protein SAUSA300_1847 (EC 7.6.2.-)	SAUSA300_1847	2.79933	3.00414	15	15	15	31.1	31.1	31.1	64.862	0	79.722	5831500000
Q2FFN1	Q2FFN1	Glutamate-1-semialdehyde 2,1-aminomutase 2 (GSA 2) (EC 5.4.3.8) (Glutamate-1-semialdehyde aminotransferase 2) (GSA-AT 2)	hemL2 gsaB SAUSA300_1845	0.515476	-0.367303	21	21	21	72.7	72.7	72.7	46.755	0	323.31	17414000000
Q2FFN4	Q2FFN4	Peroxide-responsive repressor PerR	perR SAUSA300_1842	2.89807	1.45583	3	3	3	29.1	29.1	29.1	17.183	0	194.47	5634500000
Q2FFP9	Q2FFP9	UPF0754 membrane protein SAUSA300_1796	SAUSA300_1796	3.17995	2.37746	6	6	6	20.3	20.3	20.3	42.695	0	11.309	869160000
Q2FFQ0	Q2FFQ0	UPF0342 protein SAUSA300_1795	SAUSA300_1795	0.335149	0.623871	9	9	9	85.1	85.1	85.1	13.31	0	323.31	5106500000
Q2FFQ5	Q2FFQ5	Foldase protein PrsA (EC 5.2.1.8)	prsA SAUSA300_1790	3.03877	1.61311	41	41	41	75.3	75.3	75.3	35.637	0	323.31	171010000000
Q2FFR1	Q2FFR1	Signal transduction protein TRAP (Target of RNAIII-activating protein)	traP SAUSA300_1784	0.284288	0.217929	11	11	11	86.2	86.2	86.2	19.547	0	237.42	47140000000
Q2FFR2	Q2FFR2	Uroporphyrinogen decarboxylase (UPD) (URO-D) (EC 4.1.1.37)	hemE SAUSA300_1783	0.0548026	0.055541	17	17	17	66.1	66.1	66.1	39.352	0	308.19	11602000000
Q2FFT0	Q2FFT0	Serine protease SplB (EC 3.4.21.-)	splB SAUSA300_1757	1.03249	-1.06467	3	3	3	15	15	15	26.096	0.0017794	2.0467	127130000
Q2FFU9	Q2FFU9	2-succinylbenzoate--CoA ligase (EC 6.2.1.26) (o-succinylbenzoyl-CoA synthetase) (OSB-CoA synthetase)	menE SAUSA300_1737	0.556585	0.741388	4	4	4	12.2	12.2	12.2	55.415	0	6.1403	491980000
Q2FFV5	Q2FFV5	Phosphoenolpyruvate carboxykinase (ATP) (PCK) (PEP carboxykinase) (PEPCK) (EC 4.1.1.49)	pckA SAUSA300_1731	0.481993	0.340204	28	28	28	61.7	61.7	61.7	59.377	0	323.31	10669000000
Q2FFV6	Q2FFV6	S-adenosylmethionine synthase (AdoMet synthase) (EC 2.5.1.6) (MAT) (Methionine adenosyltransferase)	metK SAUSA300_1730	0.150516	-0.214328	40	40	40	83.4	83.4	83.4	43.641	0	323.31	999130000000
Q2FFW6	Q2FFW6	Arsenate reductase (EC 1.20.4.4)	arsC SAUSA300_1719	0.367151	0.397061	2	2	2	26	26	26	14.686	0	6.9063	237220000
Q2FFX3	Q2FFX3	6,7-dimethyl-8-ribityllumazine synthase (DMRL synthase) (LS) (Lumazine synthase) (EC 2.5.1.78)	ribH SAUSA300_1712	2.85355	1.7976	7	7	7	73.4	73.4	73.4	16.396	0	323.31	13730000000
Q2FFY0	Q2FFY0	Leucine--tRNA ligase (EC 6.1.1.4) (Leucyl-tRNA synthetase) (LeuRS)	leuS SAUSA300_1704	0.119747	-0.0944398	37	37	37	56.4	56.4	56.4	91.785	0	323.31	51439000000
Q2FFY7	Q2FFY7	Putative dipeptidase SAUSA300_1697 (EC 3.4.13.-)	SAUSA300_1697	3.18667	-1.76727	29	29	29	76.8	76.8	76.8	52.824	0	323.31	89340000000
Q2FFZ0	Q2FFZ0	tRNA (guanine-N(7)-)-methyltransferase (EC 2.1.1.33) (tRNA (guanine(46)-N(7))-methyltransferase) (tRNA(m7G46)-methyltransferase)	trmB SAUSA300_1694	2.82841	1.68017	7	7	7	33.2	33.2	33.2	25.275	0	112.73	3636300000
Q2FFZ5	Q2FFZ5	UPF0354 protein SAUSA300_1689	SAUSA300_1689	1.34886	0.650164	18	18	18	63.9	63.9	63.9	33.069	0	272.72	14542000000
Q2FFZ8	Q2FFZ8	UDP-N-acetylmuramate--L-alanine ligase (EC 6.3.2.8) (UDP-N-acetylmuramoyl-L-alanine synthetase)	murC SAUSA300_1686	0.288921	-0.232073	22	22	22	55.6	55.6	55.6	49.188	0	229.91	16340000000
Q2FFZ9	Q2FFZ9	UPF0478 protein SAUSA300_1685	SAUSA300_1685	3.35777	1.57659	17	17	17	73	73	73	18.002	0	323.31	245930000000
Q2FG06	Q2FG06	Formate--tetrahydrofolate ligase (EC 6.3.4.3) (Formyltetrahydrofolate synthetase) (FHS) (FTHFS)	fhs SAUSA300_1678	1.85013	-1.17607	34	34	34	72.1	72.1	72.1	59.883	0	323.31	105530000000
Q2FG09	Q2FG09	Tyrosine--tRNA ligase (EC 6.1.1.1) (Tyrosyl-tRNA synthetase) (TyrRS)	tyrS SAUSA300_1675	0.951795	-0.525313	34	34	34	86.9	86.9	86.9	47.597	0	323.31	37980000000
Q2FG18	Q2FG18	Small ribosomal subunit protein uS4 (30S ribosomal protein S4)	rpsD SAUSA300_1666	0.867755	0.556928	22	22	22	81.5	81.5	81.5	23.013	0	323.31	158820000000
Q2FG20	Q2FG20	Septation ring formation regulator EzrA	ezrA SAUSA300_1664	1.52419	0.781224	48	48	48	72.2	72.2	72.2	66.199	0	323.31	158370000000
Q2FG23	Q2FG23	Probable tRNA sulfurtransferase (EC 2.8.1.4) (Sulfur carrier protein ThiS sulfurtransferase) (Thiamine biosynthesis protein ThiI) (tRNA 4-thiouridine synthase)	thiI SAUSA300_1661	2.255	1.12122	20	20	20	59.7	59.7	59.7	46.209	0	98.528	6952200000
Q2FG27	Q2FG27	Acetate kinase (EC 2.7.2.1) (Acetokinase)	ackA SAUSA300_1657	0.247053	0.193893	36	36	36	91	91	91	44.042	0	323.31	316660000000
Q2FG28	Q2FG28	Putative universal stress protein SAUSA300_1656	SAUSA300_1656	2.83474	-1.39974	18	18	18	87.3	87.3	87.3	18.475	0	323.31	422900000000
Q2FG29	Q2FG29	Alanine dehydrogenase 2 (EC 1.4.1.1)	ald2 SAUSA300_1655	2.30316	-1.25594	20	20	20	79.3	79.3	79.3	40.105	0	223.83	3853800000
Q2FG30	Q2FG30	Uncharacterized peptidase SAUSA300_1654 (EC 3.4.-.-)	SAUSA300_1654	1.27341	-0.787056	19	19	19	61	61	61	39.553	0	323.31	35440000000
Q2FG31	Q2FG31	UPF0173 metal-dependent hydrolase SAUSA300_1653	SAUSA300_1653	0.814181	-0.648797	11	11	11	69.9	69.9	69.9	25.25	0	323.31	64594000000
Q2FG37	Q2FG37	Acetyl-coenzyme A carboxylase carboxyl transferase subunit beta (ACCase subunit beta) (Acetyl-CoA carboxylase carboxyltransferase subunit beta) (EC 2.1.3.15)	accD SAUSA300_1647	1.05571	0.674604	21	21	21	83.2	83.2	83.2	31.871	0	323.31	23211000000
Q2FG38	Q2FG38	Acetyl-coenzyme A carboxylase carboxyl transferase subunit alpha (ACCase subunit alpha) (Acetyl-CoA carboxylase carboxyltransferase subunit alpha) (EC 2.1.3.15)	accA SAUSA300_1646	0.44683	-0.320063	24	24	24	80.6	80.6	80.6	35.07	0	323.31	32124000000
Q2FG40	Q2FG40	Pyruvate kinase (PK) (EC 2.7.1.40)	pyk SAUSA300_1644	1.99765	-1.03667	52	52	52	90.4	90.4	90.4	63.102	0	323.31	700180000000
Q2FG49	Q2FG49	Dephospho-CoA kinase (EC 2.7.1.24) (Dephosphocoenzyme A kinase)	coaE SAUSA300_1634	2.5573	-1.49213	14	14	14	64.3	64.3	64.3	23.623	0	323.31	22673000000
Q2FG51	Q2FG51	Transcriptional repressor NrdR	nrdR SAUSA300_1632	0.657766	0.368751	10	10	10	59	59	59	18.203	0	122.6	7598300000
Q2FG54	Q2FG54	Threonine--tRNA ligase (EC 6.1.1.3) (Threonyl-tRNA synthetase) (ThrRS)	thrS SAUSA300_1629	1.05887	-1.23234	59	59	59	81.1	81.1	81.1	74.459	0	323.31	380410000000
Q2FG56	Q2FG56	Translation initiation factor IF-3	infC SAUSA300_1627	2.38404	1.25358	11	11	11	56	56	56	20.213	0	273.27	148120000000
Q2FG57	Q2FG57	Large ribosomal subunit protein bL35 (50S ribosomal protein L35)	rpmI SAUSA300_1626	6.22161	3.82704	5	5	5	43.9	43.9	43.9	7.6972	0	50.058	20838000000
Q2FG58	Q2FG58	Large ribosomal subunit protein bL20 (50S ribosomal protein L20)	rplT SAUSA300_1625	1.52401	0.909864	10	10	10	41.5	41.5	41.5	13.686	0	32.573	49416000000
Q2FG61	Q2FG61	Trigger factor (TF) (EC 5.2.1.8) (PPIase)	tig SAUSA300_1622	0.716731	0.516402	37	37	37	67.9	67.9	67.9	48.608	0	323.31	576540000000
Q2FG62	Q2FG62	ATP-dependent Clp protease ATP-binding subunit ClpX	clpX SAUSA300_1621	0.199986	0.176953	31	31	31	75.2	75.2	75.2	46.297	0	323.31	205340000000
Q2FG63	Q2FG63	Probable GTP-binding protein EngB	engB SAUSA300_1620	0.331972	0.326796	12	12	12	65.3	65.3	65.3	22.685	0	200.59	4553700000
Q2FG64	Q2FG64	Glutamyl-tRNA reductase (GluTR) (EC 1.2.1.70)	hemA SAUSA300_1619	1.71638	1.142	10	10	10	27.5	27.5	27.5	50.099	0	18.486	720250000
Q2FG66	Q2FG66	Porphobilinogen deaminase (PBG) (EC 2.5.1.61) (Hydroxymethylbilane synthase) (HMBS) (Pre-uroporphyrinogen synthase)	hemC SAUSA300_1617	0.505746	-0.371076	23	23	23	66.6	66.6	66.6	34.354	0	323.31	30613000000
Q2FG69	Q2FG69	Glutamate-1-semialdehyde 2,1-aminomutase 1 (GSA 1) (EC 5.4.3.8) (Glutamate-1-semialdehyde aminotransferase 1) (GSA-AT 1)	hemL1 SAUSA300_1614	0.532942	-0.388564	23	23	23	74.8	74.8	74.8	46.388	0	323.31	53785000000
Q2FG72	Q2FG72	Valine--tRNA ligase (EC 6.1.1.9) (Valyl-tRNA synthetase) (ValRS)	valS SAUSA300_1611	0.751518	0.477456	64	64	64	72.6	72.6	72.6	101.72	0	323.31	53526000000
Q2FG75	Q2FG75	UPF0758 protein SAUSA300_1608	SAUSA300_1608	0.844058	0.897369	3	3	3	16.1	16.1	16.1	24.134	0	5.5204	39043000
Q2FG80	Q2FG80	Large ribosomal subunit protein bL21 (50S ribosomal protein L21)	rplU SAUSA300_1603	0.775507	0.622502	12	12	12	79.4	79.4	79.4	11.333	0	180.71	141620000000
Q2FG82	Q2FG82	Large ribosomal subunit protein bL27 (50S ribosomal protein L27)	rpmA SAUSA300_1601	0.935895	-0.499478	4	4	4	43.6	43.6	43.6	10.315	0	16.622	5565300000
Q2FG83	Q2FG83	GTPase Obg (EC 3.6.5.-) (GTP-binding protein Obg)	obg SAUSA300_1600	0.270775	-0.199741	32	32	32	76.5	76.5	76.5	47.235	0	323.31	58086000000
Q2FG84	Q2FG84	UPF0735 ACT domain-containing protein SAUSA300_1599	SAUSA300_1599	0.123133	-0.0927847	5	5	5	35.1	35.1	35.1	17.343	0	23.266	1722700000
Q2FG85	Q2FG85	Holliday junction branch migration complex subunit RuvA	ruvA SAUSA300_1598	1.23923	-0.719854	8	8	8	48	48	48	22.262	0	126.02	7103300000
Q2FG86	Q2FG86	Holliday junction branch migration complex subunit RuvB (EC 3.6.4.12)	ruvB SAUSA300_1597	1.46519	-0.654409	15	15	15	57.2	57.2	57.2	37.718	0	133.82	4461500000
Q2FG87	Q2FG87	S-adenosylmethionine:tRNA ribosyltransferase-isomerase (EC 2.4.99.17) (Queuosine biosynthesis protein QueA)	queA SAUSA300_1596	0.0692365	-0.0623465	14	14	14	52.5	52.5	52.5	38.968	0	111.26	6503800000
Q2FG88	Q2FG88	Queuine tRNA-ribosyltransferase (EC 2.4.2.29) (Guanine insertion enzyme) (tRNA-guanine transglycosylase)	tgt SAUSA300_1595	1.30472	0.767638	18	18	18	69.9	69.9	69.9	43.309	0	168.08	10317000000
Q2FG92	Q2FG92	Adenine phosphoribosyltransferase (APRT) (EC 2.4.2.7)	apt SAUSA300_1591	0.0628848	0.0676706	12	12	12	80.2	80.2	80.2	19.117	0	323.31	17109000000
Q2FG94	Q2FG94	D-aminoacyl-tRNA deacylase (DTD) (EC 3.1.1.96) (Gly-tRNA(Ala) deacylase)	dtd SAUSA300_1589	2.63126	-1.66467	8	8	8	37.3	37.3	37.3	16.697	0	238.46	5447800000
Q2FG95	Q2FG95	Probable cell wall amidase LytH (EC 3.5.1.-)	lytH SAUSA300_1588	0.547036	-0.511538	7	7	7	27.1	27.1	27.1	32.694	0	26.453	1245500000
Q2FG96	Q2FG96	Histidine--tRNA ligase (EC 6.1.1.21) (Histidyl-tRNA synthetase) (HisRS)	hisS SAUSA300_1587	0.319612	0.23258	17	17	17	39.5	39.5	39.5	48.282	0	289.19	19771000000
Q2FG97	Q2FG97	Aspartate--tRNA ligase (EC 6.1.1.12) (Aspartyl-tRNA synthetase) (AspRS)	aspS SAUSA300_1586	0.0364167	-0.0355466	42	42	42	70.4	70.4	70.4	66.598	0	323.31	51863000000
Q2FGA1	Q2FGA1	UPF0337 protein SAUSA300_1582	SAUSA300_1582	3.60759	4.35672	6	4	4	60	60	60	6.7225	0	17.981	1075900000
Q2FGA5	Q2FGA5	tRNA-specific 2-thiouridylase MnmA (EC 2.8.1.13)	mnmA SAUSA300_1578	0.687129	0.437104	20	20	20	60.2	60.2	60.2	42.15	0	323.31	23630000000
Q2FGA8	Q2FGA8	Alanine--tRNA ligase (EC 6.1.1.7) (Alanyl-tRNA synthetase) (AlaRS)	alaS SAUSA300_1575	1.40873	-0.747636	48	48	48	68.6	68.6	68.6	98.519	0	323.31	37908000000
Q2FGA9	Q2FGA9	UPF0297 protein SAUSA300_1574	SAUSA300_1574	0.331003	0.457234	4	4	4	64	64	64	10.303	0	249.72	1805500000
Q2FGB0	Q2FGB0	Putative pre-16S rRNA nuclease (EC 3.1.-.-)	SAUSA300_1573	1.21116	-0.695131	11	11	11	77.5	77.5	77.5	15.865	0	159.86	7694600000
Q2FGB1	Q2FGB1	UPF0473 protein SAUSA300_1572	SAUSA300_1572	0.0663231	-0.113591	4	4	4	42.2	42.2	42.2	11.949	0	236.09	4624700000
Q2FGB5	Q2FGB5	Uridine kinase (EC 2.7.1.48) (Cytidine monophosphokinase) (Uridine monophosphokinase)	udk SAUSA300_1568	0.767525	0.510592	13	13	13	72	72	72	23.505	0	323.31	14803000000
Q2FGB6	Q2FGB6	Transcription elongation factor GreA (Transcript cleavage factor GreA)	greA SAUSA300_1567	0.502005	-0.589322	11	11	11	74.1	74.1	74.1	17.743	0	323.31	20991000000
Q2FGC1	Q2FGC1	5-oxoprolinase subunit A (5-OPase subunit A) (EC 3.5.2.9) (5-oxoprolinase (ATP-hydrolyzing) subunit A)	pxpA SAUSA300_1562	2.40971	-2.15207	3	3	3	15.6	15.6	15.6	27.448	0	29.304	147350000
Q2FGC5	Q2FGC5	5'-methylthioadenosine/S-adenosylhomocysteine nucleosidase (MTA/SAH nucleosidase) (MTAN) (EC 3.2.2.9) (5'-deoxyadenosine nucleosidase) (DOA nucleosidase) (dAdo nucleosidase) (5'-methylthioadenosine nucleosidase) (MTA nucleosidase) (S-adenosylhomocysteine nucleosidase) (AdoHcy nucleosidase) (SAH nucleosidase) (SRH nucleosidase)	mtnN SAUSA300_1558	0.205904	-0.174419	13	13	13	84.6	84.6	84.6	24.534	0	308.25	34751000000
Q2FGC8	Q2FGC8	Shikimate dehydrogenase (NADP(+)) (SDH) (EC 1.1.1.25)	aroE SAUSA300_1555	0.100588	0.118868	11	11	11	54.1	54.1	54.1	29.879	0	55.427	3744700000
Q2FGD0	Q2FGD0	Probable nicotinate-nucleotide adenylyltransferase (EC 2.7.7.18) (Deamido-NAD(+) diphosphorylase) (Deamido-NAD(+) pyrophosphorylase) (Nicotinate mononucleotide adenylyltransferase) (NaMN adenylyltransferase)	nadD SAUSA300_1553	0.0625577	-0.0668998	3	3	3	14.8	14.8	14.8	22.127	0	4.1386	231300000
Q2FGD8	Q2FGD8	Small ribosomal subunit protein bS20 (30S ribosomal protein S20)	rpsT SAUSA300_1545	1.19619	1.12746	6	6	6	51.8	51.8	51.8	9.0213	0	271.69	73471000000
Q2FGD9	Q2FGD9	Elongation factor 4 (EF-4) (EC 3.6.5.n1) (Ribosomal back-translocase LepA)	lepA SAUSA300_1544	0.059968	-0.0569297	31	31	31	64.3	64.3	64.3	68.174	0	323.31	33170000000
Q2FGE1	Q2FGE1	Heat-inducible transcription repressor HrcA	hrcA SAUSA300_1542	0.786336	1.55253	10	10	10	51.4	51.4	51.4	37.015	0	323.31	5150600000
Q2FGE2	Q2FGE2	Protein GrpE (HSP-70 cofactor)	grpE SAUSA300_1541	0.396457	-0.681131	18	18	18	88	88	88	24.008	0	323.31	25268000000
Q2FGE3	Q2FGE3	Chaperone protein DnaK (HSP70) (Heat shock 70 kDa protein) (Heat shock protein 70)	dnaK SAUSA300_1540	1.52776	-1.24254	76	76	76	94.4	94.4	94.4	66.361	0	323.31	1775600000000
Q2FGE4	Q2FGE4	Chaperone protein DnaJ	dnaJ SAUSA300_1539	2.04333	-1.55143	31	31	31	63.6	63.6	63.6	41.76	0	323.31	67788000000
Q2FGE5	Q2FGE5	Ribosomal protein L11 methyltransferase (L11 Mtase) (EC 2.1.1.-)	prmA SAUSA300_1538	1.30025	-1.1106	13	13	13	42.9	42.9	42.9	35.513	0	311.24	12621000000
Q2FGE8	Q2FGE8	Small ribosomal subunit protein bS21 (30S ribosomal protein S21)	rpsU SAUSA300_1535	0.605881	-0.487173	6	6	6	48.3	48.3	48.3	6.9721	0	19.112	3149900000
Q2FGF0	Q2FGF0	Flotillin-like protein FloA	floA SAUSA300_1533	1.02903	0.625909	21	21	21	67.8	67.8	67.8	35.181	0	323.31	140280000000
Q2FGF3	Q2FGF3	Endoribonuclease YbeY (EC 3.1.-.-)	ybeY SAUSA300_1530	0.0470299	-0.059859	8	8	8	72.9	72.9	72.9	17.952	0	72.507	3474000000
Q2FGF6	Q2FGF6	GTPase Era	era SAUSA300_1527	0.0886557	0.0828723	15	15	15	55.5	55.5	55.5	34.328	0	147.68	14205000000
Q2FGF7	Q2FGF7	DNA repair protein RecO (Recombination protein O)	recO SAUSA300_1526	0.0730393	0.112087	1	1	1	4	4	4	28.45	0.0023669	1.9965	13886000
Q2FGF8	Q2FGF8	Glycine--tRNA ligase (EC 6.1.1.14) (Glycyl-tRNA synthetase) (GlyRS)	glyQS SAUSA300_1525	0.182714	-0.150717	45	45	45	92.7	92.7	92.7	53.62	0	323.31	104780000000
Q2FGG0	Q2FGG0	Putative pyruvate, phosphate dikinase regulatory protein (PPDK regulatory protein) (EC 2.7.11.32) (EC 2.7.4.27)	SAUSA300_1523	0.73902	-0.510455	16	16	16	76.5	76.5	76.5	30.784	0	323.31	17041000000
Q2FGG6	Q2FGG6	Probable endonuclease 4 (EC 3.1.21.2) (Endodeoxyribonuclease IV) (Endonuclease IV)	nfo SAUSA300_1517	0.064775	0.057007	17	17	17	57.1	57.1	57.1	33.158	0	253.78	11677000000
Q2FGH0	Q2FGH0	Superoxide dismutase [Mn/Fe] 1 (EC 1.15.1.1)	sodA SAUSA300_1513	0.881404	-0.739473	15	14	14	85.4	81.4	81.4	22.711	0	323.31	214350000000
Q2FGH2	Q2FGH2	Large ribosomal subunit protein bL33B (50S ribosomal protein L33 2)	rpmG2 SAUSA300_1511	0.778155	-1.25446	5	5	5	61.2	61.2	61.2	5.8727	0	49.337	7925600000
Q2FGI5	Q2FGI5	Aminomethyltransferase (EC 2.1.2.10) (Glycine cleavage system T protein)	gcvT SAUSA300_1498	3.40975	-2.16433	26	26	26	87.3	87.3	87.3	40.457	0	323.31	28135000000
Q2FGI6	Q2FGI6	Probable glycine dehydrogenase (decarboxylating) subunit 1 (EC 1.4.4.2) (Glycine cleavage system P-protein subunit 1) (Glycine decarboxylase subunit 1) (Glycine dehydrogenase (aminomethyl-transferring) subunit 1)	gcvPA SAUSA300_1497	2.93314	-1.47044	25	25	25	63.4	63.4	63.4	49.716	0	323.31	27355000000
Q2FGI7	Q2FGI7	Probable glycine dehydrogenase (decarboxylating) subunit 2 (EC 1.4.4.2) (Glycine cleavage system P-protein subunit 2) (Glycine decarboxylase subunit 2) (Glycine dehydrogenase (aminomethyl-transferring) subunit 2)	gcvPB SAUSA300_1496	3.32184	-1.7485	33	33	33	78.2	78.2	78.2	54.781	0	323.31	24810000000
Q2FGJ3	Q2FGJ3	Elongation factor P (EF-P)	efp SAUSA300_1490	3.67599	-2.46878	15	15	15	76.2	76.2	76.2	20.554	0	323.31	37322000000
Q2FGK9	Q2FGK9	Transcription antitermination protein NusB (Antitermination factor NusB)	nusB SAUSA300_1473	1.46176	-0.940457	11	11	11	89.1	89.1	89.1	15.003	0	242.16	11440000000
Q2FGL0	Q2FGL0	Exodeoxyribonuclease 7 large subunit (EC 3.1.11.6) (Exodeoxyribonuclease VII large subunit) (Exonuclease VII large subunit)	xseA SAUSA300_1472	0.359194	-0.269778	18	18	18	52.4	52.4	52.4	50.894	0	97.507	2149800000
Q2FGL1	Q2FGL1	Exodeoxyribonuclease 7 small subunit (EC 3.1.11.6) (Exodeoxyribonuclease VII small subunit) (Exonuclease VII small subunit)	xseB SAUSA300_1471	0.476717	-0.232011	3	3	3	48.7	48.7	48.7	8.7596	0	18.907	91592000
Q2FGL3	Q2FGL3	Arginine repressor	argR SAUSA300_1469	1.02356	-0.706708	10	10	10	52.7	52.7	52.7	17.097	0	323.31	12184000000
Q2FGL9	Q2FGL9	Bacilliredoxin SAUSA300_1463	SAUSA300_1463	2.57483	-1.95097	8	8	8	53.8	53.8	53.8	16.221	0	283.25	8554100000
Q2FGM9	Q2FGM9	Ribonuclease Z (RNase Z) (EC 3.1.26.11) (tRNA 3 endonuclease) (tRNase Z)	rnz SAUSA300_1453	1.45312	-0.698437	8	8	8	37.9	37.9	37.9	34.584	0	79.5	1738100000
Q2FGN7	Q2FGN7	Segregation and condensation protein A	scpA SAUSA300_1445	0.0930707	-0.0881154	4	4	4	18.1	18.1	18.1	28.67	0	5.9943	835320000
Q2FGN8	Q2FGN8	Segregation and condensation protein B	scpB SAUSA300_1444	0.286962	-0.269109	4	4	4	27.8	27.8	27.8	20.236	0	92.713	1366500000
Q2FGW1	Q2FGW1	Elastin-binding protein EbpS	ebpS SAUSA300_1370	1.45171	-0.950422	24	24	24	56.6	56.6	56.6	53.221	0	323.31	30617000000
Q2FGW7	Q2FGW7	GTPase Der (GTP-binding protein EngA)	der engA SAUSA300_1364	0.507102	0.371081	22	22	22	61.5	61.5	61.5	48.969	0	323.31	44510000000
Q2FGW8	Q2FGW8	Glycerol-3-phosphate dehydrogenase [NAD(P)+] (EC 1.1.1.94) (NAD(P)H-dependent glycerol-3-phosphate dehydrogenase)	gpsA SAUSA300_1363	0.192878	0.18035	23	23	23	87.3	87.3	87.3	36.071	0	323.31	12587000000
Q2FGX3	Q2FGX3	Nucleoside diphosphate kinase (NDK) (NDP kinase) (EC 2.7.4.6) (Nucleoside-2-P kinase)	ndk SAUSA300_1358	3.52804	-2.08849	5	5	5	47	47	47	16.575	0	182.74	10117000000
Q2FGX4	Q2FGX4	Chorismate synthase (CS) (EC 4.2.3.5) (5-enolpyruvylshikimate-3-phosphate phospholyase)	aroC SAUSA300_1357	2.6934	-1.43643	16	16	16	51.5	51.5	51.5	43.046	0	323.31	8278800000
Q2FGX5	Q2FGX5	3-dehydroquinate synthase (DHQS) (EC 4.2.3.4)	aroB SAUSA300_1356	0.438636	-0.324502	10	10	10	38.4	38.4	38.4	40.315	0	48.98	2255400000
Q2FGX6	Q2FGX6	3-phosphoshikimate 1-carboxyvinyltransferase (EC 2.5.1.19) (5-enolpyruvylshikimate-3-phosphate synthase) (EPSP synthase) (EPSPS)	aroA SAUSA300_1355	4.59898	-2.14932	20	20	20	71.3	71.3	71.3	47.003	0	323.31	4465900000
Q2FGY5	Q2FGY5	3'-5' exonuclease DinG (EC 3.1.-.-)	dinG SAUSA300_1346	3.10633	2.15499	23	23	23	29.2	29.2	29.2	104.22	0	35.507	3138300000
Q2FGY6	Q2FGY6	Asparagine--tRNA ligase (EC 6.1.1.22) (Asparaginyl-tRNA synthetase) (AsnRS)	asnS SAUSA300_1345	0.346702	0.247448	27	27	27	79.1	79.1	79.1	49.157	0	323.31	125510000000
Q2FGZ4	Q2FGZ4	Cell cycle protein GpsB (Guiding PBP1-shuttling protein)	gpsB SAUSA300_1337	1.37303	-1.19343	9	9	9	70.2	70.2	70.2	13.151	0	323.31	39588000000
Q2FH00	Q2FH00	Alanine dehydrogenase 1 (EC 1.4.1.1)	ald1 SAUSA300_1331	0.0153701	-0.0184136	30	30	30	68.8	68.8	68.8	40.234	0	323.31	190560000000
Q2FH01	Q2FH01	L-threonine dehydratase catabolic TdcB (EC 4.3.1.19) (Threonine deaminase)	tdcB SAUSA300_1330	0.351032	0.301652	22	22	22	73.7	73.7	73.7	37.305	0	323.31	155130000000
[truncated: 1,406 more rows]

## Sheet: S11
Protein IDs	Protein name	Protein description	Gene Names	.-LOG(P-value)	Difference	Peptides	Razor + unique peptides	Unique peptides	Sequence coverage [%]	Unique + razor sequence coverage [%]	Unique sequence coverage [%]	Mol. weight [kDa]	Q-value	Score	Intensity
[truncated: 1,588 more rows]

[truncated: 3 more sheets: S12, S13, S14]
